# Supplementary material for: Contributions of replicative and translesion DNA polymerases to mutagenic bypass of canonical and atypical UV photoproducts
Source: Nat Commun. 2023 May 4;14:2576. doi: 10.1038/s41467-023-38255-5 (PMC10160025; doi:10.1038/s41467-023-38255-5)
Supplement: Supplementary file 3 — Supplementary Data 1 [file 41467_2023_38255_MOESM3_ESM.xlsx]

## Sheet: Tab_S1
Supplementary Table 1: Yeast Strain List
Strain	Description	Reporter	Ploidy	Reporter Orientation	Initial Publication
yBV_17	MATa; (Chr.II lys2D); (Chr.V ura3D); (Chr.V can1D); (Chr.XV ade2D); Chr.V 36372::lys2::ADE2-URA3-CAN1; his7-2; leu2-3,112; ura3-K93V	URA3 reversion	1N	Forward	This manuscript
yBV_19	cdc13-1; MATa; (Chr.II lys2D); (Chr.V ura3D); (Chr.V can1D); (Chr.XV ade2D); Chr.V 36372::lys2::ADE2-URA3-CAN1; his7-2; leu2-3,112; ura3-K93V	URA3 reversion	1N	Reverse	This manuscript
yBV_21	MATa; (Chr.II lys2D); (Chr.V ura3D); (Chr.V can1D); (Chr.XV ade2D); Chr.V 36372::lys2::ADE2-URA3-CAN1; his7-2; leu2-3,112; ura3-K93V	URA3 reversion	1N	Reverse	This manuscript
yBV_24	cdc13-1; MATa; (Chr.II lys2D); (Chr.V ura3D); (Chr.V can1D); (Chr.XV ade2D); Chr.V 36372::lys2::ADE2-URA3-CAN1; his7-2; leu2-3,112; ura3-K93V	URA3 reversion	1N	Forward	This manuscript
yBV_43	cdc13-1; MATα; (Chr.II lys2D); (Chr.V ura3D); (Chr.V can1D); (Chr.XV ade2D); Chr.V 36372::lys2::ADE2-URA3-CAN1; his7-2; leu2-3,112	URA3	1N	Forward	This manuscript
yBV_44	cdc13-1; MATα; (Chr.II lys2D); (Chr.V ura3D); (Chr.V can1D); (Chr.XV ade2D); Chr.V 36372::lys2::ADE2-URA3-CAN1; his7-2; leu2-3,112;	URA3	1N	Forward	This manuscript
yBV_54	pol1 L868M; cdc13-1; MATa; (Chr.II lys2D); (Chr.V ura3D); (Chr.V can1D); (Chr.XV ade2D); Chr.V 36372::lys2::ADE2-URA3-CAN1; his7-2; leu2-3,112; ura3-K93V	URA3 reversion	1N	Forward	This manuscript
yBV_57	pol1 L868M; cdc13-1; MATa; (Chr.II lys2D); (Chr.V ura3D); (Chr.V can1D); (Chr.XV ade2D); Chr.V 36372::lys2::ADE2-URA3-CAN1; his7-2; leu2-3,112; ura3-K93V	URA3 reversion	1N	Forward	This manuscript
yBV_69	pol2 M644G; cdc13-1; MATa; (Chr.II lys2D); (Chr.V ura3D); (Chr.V can1D); (Chr.XV ade2D); Chr.V 36372::lys2::ADE2-URA3-CAN1; his7-2; leu2-3,112; ura3-K93V	URA3 reversion	1N	Forward	This manuscript
yBV_70	pol2 M644G; cdc13-1; MATa; (Chr.II lys2D); (Chr.V ura3D); (Chr.V can1D); (Chr.XV ade2D); Chr.V 36372::lys2::ADE2-URA3-CAN1; his7-2; leu2-3,112; ura3-K93V	URA3 reversion	1N	Forward	This manuscript
yBV_71	pol2 M644G; cdc13-1; MATa; (Chr.II lys2D); (Chr.V ura3D); (Chr.V can1D); (Chr.XV ade2D); Chr.V 36372::lys2::ADE2-URA3-CAN1; his7-2; leu2-3,112; ura3-K93V	URA3 reversion	1N	Forward	This manuscript
yBV_85	pol3 L612M; cdc13-1; MATa; (Chr.II lys2D); (Chr.V ura3D); (Chr.V can1D); (Chr.XV ade2D); Chr.V 36372::lys2::ADE2-URA3-CAN1; his7-2; leu2-3,112; ura3-K93V	URA3 reversion	1N	Forward	This manuscript
yBV_86	pol3 L612M; cdc13-1; MATa; (Chr.II lys2D); (Chr.V ura3D); (Chr.V can1D); (Chr.XV ade2D); Chr.V 36372::lys2::ADE2-URA3-CAN1; his7-2; leu2-3,112; ura3-K93V	URA3 reversion	1N	Forward	This manuscript
yBV_87	pol3 L612M; cdc13-1; MATa; (Chr.II lys2D); (Chr.V ura3D); (Chr.V can1D); (Chr.XV ade2D); Chr.V 36372::lys2::ADE2-URA3-CAN1; his7-2; leu2-3,112; ura3-K93V	URA3 reversion	1N	Forward	This manuscript
yBV_195	cdc13-1; MATa; (Chr.II lys2D); (Chr.V ura3D); (Chr.V can1D); (Chr.XV ade2D); Chr.V 36372::lys2::ADE2-TRP5; his7-2; leu2-3,112; trp5-E50V	TRP5 reversion	1N	Reverse	This manuscript
yBV_196	cdc13-1; MATa; (Chr.II lys2D); (Chr.V ura3D); (Chr.V can1D); (Chr.XV ade2D); Chr.V 36372::lys2::ADE2-TRP5; his7-2; leu2-3,112; trp5-E50V	TRP5 reversion	1N	Reverse	This manuscript
yBV_210	MATa; (Chr.II lys2D); (Chr.V ura3D); (Chr.V can1D); (Chr.XV ade2D); Chr.V 36372::lys2::ADE2-TRP5; his7-2; leu2-3,112; trp5-E50V	TRP5 reversion	1N	Reverse	This manuscript
yBV_215	MATa; (Chr.II lys2D); (Chr.V ura3D); (Chr.V can1D); (Chr.XV ade2D); Chr.V 36372::lys2::ADE2-TRP5; his7-2; leu2-3,112; trp5-E50V	TRP5 reversion	1N	Forward	This manuscript
yBV_285	cdc13-1; MATa; (Chr.II lys2D); (Chr.V ura3D); (Chr.V can1D); (Chr.XV ade2D); Chr.V 36372::lys2::ADE2-TRP5; his7-2; leu2-3,112; trp5-E50V	TRP5 reversion	1N	Forward	This manuscript
yBV_286	cdc13-1; MATa; (Chr.II lys2D); (Chr.V ura3D); (Chr.V can1D); (Chr.XV ade2D); Chr.V 36372::lys2::ADE2-TRP5; his7-2; leu2-3,112; trp5-E50V	TRP5 reversion	1N	Forward	This manuscript
yBV_365	rev3Δ; cdc13-1; MATa; (Chr.II lys2D); (Chr.V ura3D); (Chr.V can1D); (Chr.XV ade2D); Chr.V 36372::lys2::ADE2-URA3-CAN1; his7-2; leu2-3,112; ura3-K93V	URA3 reversion	1N	Forward	This manuscript
yBV_366	rev3Δ; cdc13-1; MATa; (Chr.II lys2D); (Chr.V ura3D); (Chr.V can1D); (Chr.XV ade2D); Chr.V 36372::lys2::ADE2-URA3-CAN1; his7-2; leu2-3,112; ura3-K93V	URA3 reversion	1N	Forward	This manuscript
yBV_367	rev3Δ; cdc13-1; MATa; (Chr.II lys2D); (Chr.V ura3D); (Chr.V can1D); (Chr.XV ade2D); Chr.V 36372::lys2::ADE2-URA3-CAN1; his7-2; leu2-3,112; ura3-K93V	URA3 reversion	1N	Forward	This manuscript
yBV_371	pol1 L868M; cdc13-1; MATa; (Chr.II lys2D); (Chr.V ura3D); (Chr.V can1D); (Chr.XV ade2D); Chr.V 36372::lys2::ADE2-TRP5; his7-2; leu2-3,112; trp5-E50V	TRP5 reversion	1N	Forward	This manuscript
yBV_372	pol1 L868M; cdc13-1; MATa; (Chr.II lys2D); (Chr.V ura3D); (Chr.V can1D); (Chr.XV ade2D); Chr.V 36372::lys2::ADE2-TRP5; his7-2; leu2-3,112; trp5-E50V	TRP5 reversion	1N	Forward	This manuscript
yBV_373	pol1 L868M; cdc13-1; MATa; (Chr.II lys2D); (Chr.V ura3D); (Chr.V can1D); (Chr.XV ade2D); Chr.V 36372::lys2::ADE2-TRP5; his7-2; leu2-3,112; trp5-E50V	TRP5 reversion	1N	Forward	This manuscript
yBV_374	pol1 L868M; cdc13-1; MATa; (Chr.II lys2D); (Chr.V ura3D); (Chr.V can1D); (Chr.XV ade2D); Chr.V 36372::lys2::ADE2-TRP5; his7-2; leu2-3,112; trp5-E50V	TRP5 reversion	1N	Forward	This manuscript
yBV_378	pol2 M644G; cdc13-1; MATa; (Chr.II lys2D); (Chr.V ura3D); (Chr.V can1D); (Chr.XV ade2D); Chr.V 36372::lys2::ADE2-TRP5; his7-2; leu2-3,112; trp5-E50V	TRP5 reversion	1N	Forward	This manuscript
yBV_379	pol2 M644G; cdc13-1; MATa; (Chr.II lys2D); (Chr.V ura3D); (Chr.V can1D); (Chr.XV ade2D); Chr.V 36372::lys2::ADE2-TRP5; his7-2; leu2-3,112; trp5-E50V	TRP5 reversion	1N	Forward	This manuscript
yBV_380	pol2 M644G; cdc13-1; MATa; (Chr.II lys2D); (Chr.V ura3D); (Chr.V can1D); (Chr.XV ade2D); Chr.V 36372::lys2::ADE2-TRP5; his7-2; leu2-3,112; trp5-E50V	TRP5 reversion	1N	Forward	This manuscript
yBV_381	pol2 M644G; cdc13-1; MATa; (Chr.II lys2D); (Chr.V ura3D); (Chr.V can1D); (Chr.XV ade2D); Chr.V 36372::lys2::ADE2-TRP5; his7-2; leu2-3,112; trp5-E50V	TRP5 reversion	1N	Forward	This manuscript
yBV_392	pol3 L612M; cdc13-1; MATa; (Chr.II lys2D); (Chr.V ura3D); (Chr.V can1D); (Chr.XV ade2D); Chr.V 36372::lys2::ADE2-TRP5; his7-2; leu2-3,112; trp5-E50V	TRP5 reversion	1N	Forward	This manuscript
yBV_393	pol3 L612M; cdc13-1; MATa; (Chr.II lys2D); (Chr.V ura3D); (Chr.V can1D); (Chr.XV ade2D); Chr.V 36372::lys2::ADE2-TRP5; his7-2; leu2-3,112; trp5-E50V	TRP5 reversion	1N	Forward	This manuscript
yBV_394	pol3 L612M; cdc13-1; MATa; (Chr.II lys2D); (Chr.V ura3D); (Chr.V can1D); (Chr.XV ade2D); Chr.V 36372::lys2::ADE2-TRP5; his7-2; leu2-3,112; trp5-E50V	TRP5 reversion	1N	Forward	This manuscript
yBV_402	rev3Δ; cdc13-1; MATa; (Chr.II lys2D); (Chr.V ura3D); (Chr.V can1D); (Chr.XV ade2D); Chr.V 36372::lys2::ADE2-TRP5; his7-2; leu2-3,112; trp5-E50V	TRP5 reversion	1N	Forward	This manuscript
yBV_403	rev3Δ; cdc13-1; MATa; (Chr.II lys2D); (Chr.V ura3D); (Chr.V can1D); (Chr.XV ade2D); Chr.V 36372::lys2::ADE2-TRP5; his7-2; leu2-3,112; trp5-E50V	TRP5 reversion	1N	Forward	This manuscript
yBV_404	rev3Δ; cdc13-1; MATa; (Chr.II lys2D); (Chr.V ura3D); (Chr.V can1D); (Chr.XV ade2D); Chr.V 36372::lys2::ADE2-TRP5; his7-2; leu2-3,112; trp5-E50V	TRP5 reversion	1N	Forward	This manuscript
yBV_405	rev3Δ; cdc13-1; MATa; (Chr.II lys2D); (Chr.V ura3D); (Chr.V can1D); (Chr.XV ade2D); Chr.V 36372::lys2::ADE2-TRP5; his7-2; leu2-3,112; trp5-E50V	TRP5 reversion	1N	Forward	This manuscript
yBV_425	rad30Δ; cdc13-1; MATa; (Chr.II lys2D); (Chr.V ura3D); (Chr.V can1D); (Chr.XV ade2D); Chr.V 36372::lys2::ADE2-URA3-CAN1; his7-2; leu2-3,112; ura3-K93V	URA3 reversion	1N	Forward	This manuscript
yBV_426	rad30Δ; cdc13-1; MATa; (Chr.II lys2D); (Chr.V ura3D); (Chr.V can1D); (Chr.XV ade2D); Chr.V 36372::lys2::ADE2-URA3-CAN1; his7-2; leu2-3,112; ura3-K93V	URA3 reversion	1N	Forward	This manuscript
yBV_461	rad30Δ; cdc13-1; MATa; (Chr.II lys2D); (Chr.V ura3D); (Chr.V can1D); (Chr.XV ade2D); Chr.V 36372::lys2::ADE2-TRP5; his7-2; leu2-3,112; trp5-E50V	TRP5 reversion	1N	Forward	This manuscript
yBV_462	rad30Δ; cdc13-1; MATa; (Chr.II lys2D); (Chr.V ura3D); (Chr.V can1D); (Chr.XV ade2D); Chr.V 36372::lys2::ADE2-TRP5; his7-2; leu2-3,112; trp5-E50V	TRP5 reversion	1N	Forward	This manuscript
yML_256	MATa/α his3Δ1/his3Δ1 leu2Δ0/leu2Δ0 LYS2/lys2Δ0 met15Δ0/MET15 ura3Δ0/ura3Δ0 trp1Δ0/trp1Δ0 rad30::KanMX/ rad30::LEU2	NA	2N	NA	This manuscript
YML_514	MATa/α his3Δ1/his3Δ1 leu2Δ0/leu2Δ0 LYS2/lys2Δ0 met15Δ0/MET15; ura3Δ0/ura3Δ0 TRP1/trp1::HIS3 rad14::TRP1/rad14::kanMX rad30Δ/rad30Δ	NA	2N	NA	This manuscript
yML_390	MATa; (Chr.II lys2D); (Chr.V ura3D); (Chr.V can1D); (Chr.XV ade2D); Chr.V 36372::lys2::ADE2-TRP5; his7-2; leu2-3,112; trp5-E50V	TRP5 reversion	1N	Reverse	This manuscript
yML_386.24	MATa; (Chr.II lys2D); (Chr.V ura3D); (Chr.V can1D); (Chr.XV ade2D); Chr.V 36372::lys2::ADE2-TRP5; his7-2; leu2-3,112; trp5-E50V	TRP5 reversion	1N	Forward	This manuscript
