# Supplementary material for: Contributions of replicative and translesion DNA polymerases to mutagenic bypass of canonical and atypical UV photoproducts
Source: Nat Commun. 2023 May 4;14:2576. doi: 10.1038/s41467-023-38255-5 (PMC10160025; doi:10.1038/s41467-023-38255-5)
Supplement: Supplementary file 4 — Supplementary Data 2 [file 41467_2023_38255_MOESM4_ESM.xlsx]

## Sheet: Sheet1
Supplementary Table 2: Oligonucleotides used for yeast strain creation
*note: all oligonucleotides ordered from Integrated DNA Technologies as custom primers
Gene	Mutation	Technique	gRNA	gRNA	Repair Template
rad30	Gene knockout	NAT Deletion Cassette	-	-	-
rev3	Gene knockout	G418 Deletion Cassette	-	-	-
pol1	L868M	CRISPR/Cas9	GATCTTTGTATCCATCTATTATCCGTTTTAGAGCTAG	CTAGCTCTAAAACGGATAATAGATGGATACAAA	CTTCATAAGAATTACGTTTTAGTCATGGACTTTAATTCTATGTATCCATCTATTATCCAAGAATTTAATATATGTTTTACCACCGTTGATAGAAATAAG
pol2	M644G	CRISPR/Cas9	GATCCATGATGTTTGGGTACATAGGTTTTAGAGCTAG	CTAGCTCTAAAACCTATGTACCCAAACATCATG	GAAAACAATATAAGAAACGAACTACCTTTGATCTATCATGTAGATGTCGCATCTGGGTACCCAAACATCATGACTACAAATAGACTACAACCAGATAGTA
pol3	L612M	CRISPR/Cas9	GATCTTTATATCCAAGTATTATGAGTTTTAGAGCTAG	CTAGCTCTAAAACTCATAATACTTGGATATAAA	TTATTACGATGTACCGATTGCAACTTTGGATTTCAATTCTaTgTATCCcAGcATcATGATGGCGCACAACCTATGTTATACAACACTTTGTAACAAAGCT
Oligo Name	Sequence	Use
SAR606	TGCCTTTTGTAATCTTGCAAATGCAGCTTCTTCATCCTTGTGTGGCTGTTCTGACCGAAA	TRP5 insertion into triple reporter (replace URA3) Orientation 1
SAR607	GTGTGAACGTGTTCTAATTAAGTTCTTGTTCTAATTAATTTTCACTTCTTGACCGTGGAAGA	TRP5 insertion into triple reporter (replace URA3) Orientation 1
SAR608	TGCCTTTTGTAATCTTGCAAATGCAGCTTCTTCATCCTTGTTCACTTCTTGACCGTGGAAGA	TRP5 insertion into triple reporter (replace URA3) Orientation 2
SAR609	GTGTGAACGTGTTCTAATTAAGTTCTTGTTCTAATTAATTTGTGGCTGTTCTGACCGAAA	TRP5 insertion into triple reporter (replace URA3) Orientation 2
SAR610	TGCCTTTTGTAATCTTGCAAATGCAGCTTCTTCATCCTTGCGCATCTGTGCGGTATTTCACAC	URA3 insertion into triple reporter (replace URA3) Orientation 1
SAR611	GTGTGAACGTGTTCTAATTAAGTTCTTGTTCTAATTAATTCAGAGCAGATTGTACTGAGAGTG	URA3 insertion into triple reporter (replace URA3) Orientation 1
SAR612	TGCCTTTTGTAATCTTGCAAATGCAGCTTCTTCATCCTTGCAGAGCAGATTGTACTGAGAGTG	URA3 insertion into triple reporter (replace URA3) Orientation 2
SAR613	GTGTGAACGTGTTCTAATTAAGTTCTTGTTCTAATTAATTCGCATCTGTGCGGTATTTCACAC	URA3 insertion into triple reporter (replace URA3) Orientation 2
SAR618	GATCTTTATATCCAAGTATTATGAGTTTTAGAGCTAG	POL3 L612M CRISPR guide
SAR619	CTAGCTCTAAAACTCATAATACTTGGATATAAA	POL3 L612M CRISPR guide
SAR620	TTATTACGATGTACCGATTGCAACTTTGGATTTCAATTCTaTgTATCCcAGcATcATGATGGCGCACAACCTATGTTATACAACACTTTGTAACAAAGCT	POL3 L612M repair template
SAR621	AGCTTTGTTACAAAGTGTTGTATAACATAGGTTGTGCGCCATCATgATgCTgGGATAcAtAGAATTGAAATCCAAAGTTGCAATCGGTACATCGTAATAA	POL3 L612M repair template
oBV-017	GATCTTTGTATCCATCTATTATCCGTTTTAGAGCTAG	POL1 L868M CRISPR guide
oBV-018	CTAGCTCTAAAACGGATAATAGATGGATACAAA	POL1 L868M CRISPR guide
oBV-019	CTTCATAAGAATTACGTTTTAGTCATGGACTTTAATTCTATGTATCCATCTATTATCCAAGAATTTAATATATGTTTTACCACCGTTGATAGAAATAAG	POL1 L868M Repair template F
oBV-020	CTTATTTCTATCAACGGTGGTAAAACATATATTAAATTCTTGGATAATAGATGGATACATAGAATTAAAGTCCATGACTAAAACGTAATTCTTATGAAG	POL1 L868M Repair template R
oBV-021	GATCCATGATGTTTGGGTACATAGGTTTTAGAGCTAG	POL2 M644G CRISPR guide
oBV-022	CTAGCTCTAAAACCTATGTACCCAAACATCATG	POL2 M644G CRISPR guide
oBV-023	GAAAACAATATAAGAAACGAACTACCTTTGATCTATCATGTAGATGTCGCATCTGGGTACCCAAACATCATGACTACAAATAGACTACAACCAGATAGTA	POL2 M644G Repair template F
oBV-024	TACTATCTGGTTGTAGTCTATTTGTAGTCATGATGTTTGGGTACCCAGATGCGACATCTACATGATAGATCAAAGGTAGTTCGTTTCTTATATTGTTTTC	POL2 M644G Repair template R
oBV-035	TGTGCAAATGCCTAGAGGTGT	trp5/ura3 reversion PCR forward
oBV-036	GGATTCCCTGATTCGGTTTACTC	trp5/ura3 reversion PCR reverse
oBV-047	CGAGACTTACGTGGGTGGAC	POL2 sequencing primer
oBV-049	AACGCTAGGCGGTACAAGAG	POL1 sequencing primer
JIH-064	AGCTGAAATCTTCAAAGCCAATTGTCTACC	POL3 sequencing primer
SAR-353	CTTAGCATCCCTTCCCTTTG	URA3 reversion sequencing primer
oHSM-005	GCACACCGACAGACCATGTCA	TRP5 reversion sequencing primer
oHSM-006	CCAGCCTTGGCAGCGTCC	TRP5 reversion sequencing primer
