# Supplementary material for: Contributions of replicative and translesion DNA polymerases to mutagenic bypass of canonical and atypical UV photoproducts
Source: Nat Commun. 2023 May 4;14:2576. doi: 10.1038/s41467-023-38255-5 (PMC10160025; doi:10.1038/s41467-023-38255-5)
Supplement: Supplementary file 5 — Supplementary Data 3 [file 41467_2023_38255_MOESM5_ESM.xlsx]

## Sheet: UVC
Supplementary Table 3: List of mutations identified by whole genome sequencing
Sample ID	Genotype	Dose (J/m2)	Treatments	Chromosome	Reference Position	Length	Variation Type	Reference	Mutation	Coverage	Frequencies	Counts	Variant #1	Count of #1	Variant #2	Count of #2
drad30_10-0	rad30Δ	25	15	I	28996	1	SNP	A	T	151	55.0/45.0	83/68	T	83	A	68
drad30_10-0	rad30Δ	25	15	I	68453	1	SNP	G	A	107	50.5/49.5	54/53	G	54	A	53
drad30_10-0	rad30Δ	25	15	I	161496	1	SNP	G	T	33	51.5/48.5	17/16	G	17	T	16
drad30_10-0	rad30Δ	25	15	I	205485	1	SNP	A	C	6	50.0/50.0	2023-03-03	A	3	C	3
drad30_10-0	rad30Δ	25	15	II	94937	1	SNP	G	A	71	52.1/47.9	37/34	A	37	G	34
drad30_10-0	rad30Δ	25	15	II	137429	1	SNP	A	T	26	53.8/46.2	14/12	A	14	T	12
drad30_10-0	rad30Δ	25	15	II	166915	1	SNP	C	T	43	51.2/48.8	22/21	C	22	T	21
drad30_10-0	rad30Δ	25	15	II	173834	1	SNP	C	T	61	62.3	38	T	38
drad30_10-0	rad30Δ	25	15	II	192113	1	SNP	T	C	53	50.9/49.1	27/26	T	27	C	26
drad30_10-0	rad30Δ	25	15	II	216722	1	SNP	G	A	39	48.7/46.2	19/18	A	19	G	18
drad30_10-0	rad30Δ	25	15	II	238284	1	SNP	T	A	34	52.9/47.1	18/16	A	18	T	16
drad30_10-0	rad30Δ	25	15	II	250759	1	SNP	T	G	40	62.5	25	G	25
drad30_10-0	rad30Δ	25	15	II	417449	1	SNP	C	A	35	51.4/45.7	18/16	A	18	C	16
drad30_10-0	rad30Δ	25	15	II	519015	1	SNP	G	A	48	60.4	29	A	29
drad30_10-0	rad30Δ	25	15	II	687846	1	SNP	C	T	59	50.8/49.2	30/29	C	30	T	29
drad30_10-0	rad30Δ	25	15	II	697474	1	SNP	C	T	63	52.4/47.6	33/30	T	33	C	30
drad30_10-0	rad30Δ	25	15	II	724690	1	SNP	C	T	62	51.6/48.4	32/30	T	32	C	30
drad30_10-0	rad30Δ	25	15	II	771254	1	SNP	G	T	77	61	47	T	47
drad30_10-0	rad30Δ	25	15	II	771686	1	SNP	C	T	90	53.3/46.7	48/42	T	48	C	42
drad30_10-0	rad30Δ	25	15	II	778256	1	SNP	G	A	67	61.2	41	A	41
drad30_10-0	rad30Δ	25	15	II	797931	1	SNP	T	A	68	51.5/47.1	35/32	T	35	A	32
drad30_10-0	rad30Δ	25	15	III	84806	1	SNP	A	C	4	100	4	C	4
drad30_10-0	rad30Δ	25	15	III	118811	1	SNP	C	T	66	51.5/48.5	34/32	T	34	C	32
drad30_10-0	rad30Δ	25	15	III	282825	1	SNP	C	T	101	54.5/45.5	55/46	C	55	T	46
drad30_10-0	rad30Δ	25	15	IV	3992	1	SNP	T	A	57	96.5	55	A	55
drad30_10-0	rad30Δ	25	15	IV	158856	1	SNP	C	T	57	54.4/45.6	31/26	T	31	C	26
drad30_10-0	rad30Δ	25	15	IV	188644	1	SNP	G	A	45	53.3/46.7	24/21	G	24	A	21
drad30_10-0	rad30Δ	25	15	IV	219528	1	SNP	C	T	51	100	51	T	51
drad30_10-0	rad30Δ	25	15	IV	322351	1	SNP	C	T	42	52.4/47.6	22/20	T	22	C	20
drad30_10-0	rad30Δ	25	15	IV	395882	1	SNP	C	T	39	59	23	T	23
drad30_10-0	rad30Δ	25	15	IV	402976	1	SNP	G	A	38	57.9	22	A	22
drad30_10-0	rad30Δ	25	15	IV	423588	1	SNP	T	A	32	71.9	23	A	23
drad30_10-0	rad30Δ	25	15	IV	506299	1	SNP	C	T	37	97.3	36	T	36
drad30_10-0	rad30Δ	25	15	IV	580198	1	SNP	G	A	31	100	31	A	31
drad30_10-0	rad30Δ	25	15	IV	580199	1	SNP	G	A	31	100	31	A	31
drad30_10-0	rad30Δ	25	15	IV	598156	1	SNP	T	C	30	60	18	C	18
drad30_10-0	rad30Δ	25	15	IV	632837	1	SNP	C	T	43	53.5/46.5	23/20	T	23	C	20
drad30_10-0	rad30Δ	25	15	IV	673372	1	SNP	G	A	26	100	26	A	26
drad30_10-0	rad30Δ	25	15	IV	682018	1	SNP	G	A	19	68.4	13	A	13
drad30_10-0	rad30Δ	25	15	IV	777871	1	SNP	A	T	27	55.6	15	T	15
drad30_10-0	rad30Δ	25	15	IV	791317	1	SNP	C	T	37	97.3	36	T	36
drad30_10-0	rad30Δ	25	15	IV	792018	1	SNP	T	A	14	100	14	A	14
drad30_10-0	rad30Δ	25	15	IV	906775	1	SNP	G	A	33	100	33	A	33
drad30_10-0	rad30Δ	25	15	IV	911888	1	SNP	G	A	30	66.7	20	A	20
drad30_10-0	rad30Δ	25	15	IV	976412	1	SNP	G	A	32	53.1/46.9	17/15	G	17	A	15
drad30_10-0	rad30Δ	25	15	IV	1052200	1	SNP	G	A	26	100	26	A	26
drad30_10-0	rad30Δ	25	15	IV	1083360	1	SNP	C	T	32	59.4	19	T	19
drad30_10-0	rad30Δ	25	15	IV	1187957	1	SNP	A	T	37	59.5	22	T	22
drad30_10-0	rad30Δ	25	15	IV	1205675	1	SNP	C	T	24	54.2/45.8	13/11	C	13	T	11
drad30_10-0	rad30Δ	25	15	IV	1218433	1	SNP	T	A	35	62.9	22	A	22
drad30_10-0	rad30Δ	25	15	IV	1226048	1	SNP	G	A	39	59	23	A	23
drad30_10-0	rad30Δ	25	15	IV	1254929	1	SNP	C	T	38	57.9	22	T	22
drad30_10-0	rad30Δ	25	15	IV	1330666	1	SNP	C	T	28	50.0/50.0	14/14	C	14	T	14
drad30_10-0	rad30Δ	25	15	IV	1382448	1	SNP	C	T	37	54.1/45.9	20/17	T	20	C	17
drad30_10-0	rad30Δ	25	15	IV	1423174	1	SNP	A	T	59	52.5/47.5	31/28	A	31	T	28
drad30_10-0	rad30Δ	25	15	IV	1452876	1	SNP	G	A	75	56	42	A	42
drad30_10-0	rad30Δ	25	15	IV	1465114	1	SNP	G	T	56	50.0/50.0	28/28	G	28	T	28
drad30_10-0	rad30Δ	25	15	V	164723	1	SNP	T	G	46	52.2/47.8	24/22	T	24	G	22
drad30_10-0	rad30Δ	25	15	V	284836	1	SNP	G	A	44	56.8	25	A	25
drad30_10-0	rad30Δ	25	15	V	392848	1	SNP	G	A	57	54.4/45.6	31/26	G	31	A	26
drad30_10-0	rad30Δ	25	15	V	406534	1	SNP	T	A	48	62.5	30	A	30
drad30_10-0	rad30Δ	25	15	V	483192	1	SNP	G	A	34	100	34	A	34
drad30_10-0	rad30Δ	25	15	V	483193	1	SNP	G	A	36	100	36	A	36
drad30_10-0	rad30Δ	25	15	V	566407	1	SNP	G	A	74	54.1/45.9	40/34	G	40	A	34
drad30_10-0	rad30Δ	25	15	V	566408	1	SNP	G	A	75	54.7/45.3	41/34	G	41	A	34
drad30_10-0	rad30Δ	25	15	VI	9334	1	SNP	G	A	93	50.5/49.5	47/46	A	47	G	46
drad30_10-0	rad30Δ	25	15	VI	15697	1	SNP	G	A	117	53.0/47.0	62/55	G	62	A	55
drad30_10-0	rad30Δ	25	15	VI	60115	1	SNP	C	T	121	53.7/45.5	65/55	C	65	T	55
drad30_10-0	rad30Δ	25	15	VI	61729	1	SNP	C	T	120	51.7/48.3	62/58	C	62	T	58
drad30_10-0	rad30Δ	25	15	VI	131369	1	SNP	C	T	88	54.5/45.5	48/40	C	48	T	40
drad30_10-0	rad30Δ	25	15	VI	228660	1	SNP	G	A	142	50.7/49.3	72/70	G	72	A	70
drad30_10-0	rad30Δ	25	15	VI	254194	1	SNP	C	T	148	52.7/47.3	78/70	T	78	C	70
drad30_10-0	rad30Δ	25	15	VI	255992	1	SNP	G	A	117	53.8/46.2	63/54	A	63	G	54
drad30_10-0	rad30Δ	25	15	VII	57994	1	SNP	A	T	64	54.7/45.3	35/29	A	35	T	29
drad30_10-0	rad30Δ	25	15	VII	147968	1	SNP	T	A	32	100	32	A	32
drad30_10-0	rad30Δ	25	15	VII	248130	1	SNP	T	A	38	55.3	21	A	21
drad30_10-0	rad30Δ	25	15	VII	269389	1	SNP	C	T	44	54.5/45.5	24/20	T	24	C	20
drad30_10-0	rad30Δ	25	15	VII	289528	1	SNP	C	T	48	52.1/47.9	25/23	C	25	T	23
drad30_10-0	rad30Δ	25	15	VII	315499	1	SNP	C	T	51	68.6	35	T	35
drad30_10-0	rad30Δ	25	15	VII	315500	1	SNP	T	A	51	70.6	36	A	36
drad30_10-0	rad30Δ	25	15	VII	331381	1	SNP	G	T	39	51.3/48.7	20/19	G	20	T	19
drad30_10-0	rad30Δ	25	15	VII	343703	1	SNP	A	T	34	55.9	19	T	19
drad30_10-0	rad30Δ	25	15	VII	388420	1	SNP	G	T	44	65.9	29	T	29
drad30_10-0	rad30Δ	25	15	VII	506048	1	SNP	C	T	38	50.0/50.0	19/19	C	19	T	19
drad30_10-0	rad30Δ	25	15	VII	506417	1	SNP	T	A	31	54.8/45.2	17/14	T	17	A	14
drad30_10-0	rad30Δ	25	15	VII	571804	1	SNP	G	A	18	61.1	11	A	11
drad30_10-0	rad30Δ	25	15	VII	678070	1	SNP	C	T	15	53.3/46.7	2023-08-07	C	8	T	7
drad30_10-0	rad30Δ	25	15	VII	706405	1	SNP	C	T	25	52.0/48.0	13/12	C	13	T	12
drad30_10-0	rad30Δ	25	15	VII	720435	1	SNP	G	T	36	66.7	24	T	24
drad30_10-0	rad30Δ	25	15	VII	766303	1	SNP	A	G	48	54.2/45.8	26/22	G	26	A	22
drad30_10-0	rad30Δ	25	15	VII	784949	1	SNP	A	T	39	66.7	26	T	26
drad30_10-0	rad30Δ	25	15	VII	846503	1	SNP	A	G	39	53.8/46.2	21/18	G	21	A	18
drad30_10-0	rad30Δ	25	15	VII	871483	1	SNP	G	A	37	54.1/45.9	20/17	G	20	A	17
drad30_10-0	rad30Δ	25	15	VII	894912	1	SNP	C	T	38	57.9	22	T	22
drad30_10-0	rad30Δ	25	15	VII	910692	1	SNP	T	A	45	53.3/46.7	24/21	T	24	A	21
drad30_10-0	rad30Δ	25	15	VII	911151	1	SNP	C	A	36	52.8/47.2	19/17	C	19	A	17
drad30_10-0	rad30Δ	25	15	VII	942467	1	SNP	C	T	48	97.9	47	T	47
drad30_10-0	rad30Δ	25	15	VII	973835	1	SNP	G	A	47	53.2/46.8	25/22	A	25	G	22
drad30_10-0	rad30Δ	25	15	VIII	5690	1	SNP	A	T	90	51.1/48.9	46/44	A	46	T	44
drad30_10-0	rad30Δ	25	15	VIII	7197	1	SNP	T	A	85	58.8	50	A	50
drad30_10-0	rad30Δ	25	15	VIII	120083	1	SNP	T	G	26	53.8/46.2	14/12	T	14	G	12
drad30_10-0	rad30Δ	25	15	VIII	120084	1	SNP	A	T	28	53.6/46.4	15/13	A	15	T	13
drad30_10-0	rad30Δ	25	15	VIII	195735	1	SNP	T	A	44	52.3/47.7	23/21	T	23	A	21
drad30_10-0	rad30Δ	25	15	VIII	259180	1	SNP	G	A	40	57.5	23	A	23
drad30_10-0	rad30Δ	25	15	VIII	313582	1	SNP	C	T	59	55.9	33	T	33
drad30_10-0	rad30Δ	25	15	VIII	339642	1	SNP	C	T	40	57.5	23	T	23
drad30_10-0	rad30Δ	25	15	VIII	428554	1	SNP	G	A	55	54.5/45.5	30/25	A	30	G	25
drad30_10-0	rad30Δ	25	15	VIII	468290	1	SNP	T	A	61	63.9	39	A	39
drad30_10-0	rad30Δ	25	15	VIII	490341	1	SNP	G	T	72	51.4/47.2	37/34	G	37	T	34
drad30_10-0	rad30Δ	25	15	VIII	492403	1	SNP	C	T	63	52.4/46.0	33/29	C	33	T	29
drad30_10-0	rad30Δ	25	15	VIII	557643	1	SNP	G	A	4	50.0/50.0	2023-02-02	A	2	G	2
drad30_10-0	rad30Δ	25	15	VIII	557663	1	SNP	C	A	4	50.0/50.0	2023-02-02	A	2	C	2
drad30_10-0	rad30Δ	25	15	IX	179437	1	SNP	C	T	75	57.3	43	T	43
drad30_10-0	rad30Δ	25	15	IX	275521	1	SNP	G	A	60	50.0/48.3	30/29	A	30	G	29
drad30_10-0	rad30Δ	25	15	IX	336025	1	SNP	G	A	64	51.6/48.4	33/31	A	33	G	31
drad30_10-0	rad30Δ	25	15	IX	350653	1	SNP	G	A	78	52.6/46.2	41/36	A	41	G	36
drad30_10-0	rad30Δ	25	15	X	39441	1	SNP	C	T	63	100	63	T	63
drad30_10-0	rad30Δ	25	15	X	71083	1	SNP	C	T	51	58.8	30	T	30
drad30_10-0	rad30Δ	25	15	X	140101	1	SNP	G	A	61	59	36	A	36
drad30_10-0	rad30Δ	25	15	X	157364	1	SNP	T	A	44	100	44	A	44
drad30_10-0	rad30Δ	25	15	X	174822	1	SNP	C	T	43	53.5/46.5	23/20	T	23	C	20
drad30_10-0	rad30Δ	25	15	X	181582	1	SNP	G	A	46	52.2/47.8	24/22	G	24	A	22
drad30_10-0	rad30Δ	25	15	X	199758	1	SNP	G	A	43	100	43	A	43
drad30_10-0	rad30Δ	25	15	X	219585	1	SNP	G	A	69	50.7/49.3	35/34	A	35	G	34
drad30_10-0	rad30Δ	25	15	X	228625	1	SNP	A	T	40	55.0/45.0	22/18	A	22	T	18
drad30_10-0	rad30Δ	25	15	X	313761	1	SNP	A	C	44	59.1	26	C	26
drad30_10-0	rad30Δ	25	15	X	313763	1	SNP	A	G	44	61.4	27	G	27
drad30_10-0	rad30Δ	25	15	X	323781	1	SNP	G	A	39	53.8/46.2	21/18	A	21	G	18
drad30_10-0	rad30Δ	25	15	X	438376	1	SNP	C	T	40	52.5/47.5	21/19	T	21	C	19
drad30_10-0	rad30Δ	25	15	X	439348	1	SNP	G	A	36	58.3	21	A	21
drad30_10-0	rad30Δ	25	15	X	484883	1	SNP	G	A	51	64.7	33	A	33
drad30_10-0	rad30Δ	25	15	X	529508	1	SNP	A	T	40	52.5/47.5	21/19	T	21	A	19
drad30_10-0	rad30Δ	25	15	X	575672	1	SNP	C	T	57	54.4/45.6	31/26	T	31	C	26
drad30_10-0	rad30Δ	25	15	X	600119	1	SNP	C	T	49	51.0/49.0	25/24	C	25	T	24
drad30_10-0	rad30Δ	25	15	X	663719	1	SNP	T	C	58	53.4/46.6	31/27	T	31	C	27
drad30_10-0	rad30Δ	25	15	X	666988	1	SNP	G	A	64	54.7/45.3	35/29	G	35	A	29
drad30_10-0	rad30Δ	25	15	XI	25148	1	SNP	G	A	84	58.3	49	A	49
drad30_10-0	rad30Δ	25	15	XI	40217	1	SNP	C	T	67	98.5	66	T	66
drad30_10-0	rad30Δ	25	15	XI	105282	1	SNP	C	A	69	100	69	A	69
drad30_10-0	rad30Δ	25	15	XI	211907	1	SNP	A	T	43	62.8	27	T	27
drad30_10-0	rad30Δ	25	15	XI	284698	1	SNP	C	T	38	100	38	T	38
drad30_10-0	rad30Δ	25	15	XI	435826	1	SNP	C	T	54	53.7/46.3	29/25	C	29	T	25
drad30_10-0	rad30Δ	25	15	XI	498072	1	SNP	G	A	63	57.1	36	A	36
drad30_10-0	rad30Δ	25	15	XI	587332	1	SNP	T	A	72	98.6	71	A	71
drad30_10-0	rad30Δ	25	15	XI	590749	1	SNP	G	A	60	100	60	A	60
drad30_10-0	rad30Δ	25	15	XI	659428	1	SNP	A	T	74	98.6	73	T	73
drad30_10-0	rad30Δ	25	15	XII	40870	1	SNP	G	T	95	50.5/49.5	48/47	G	48	T	47
drad30_10-0	rad30Δ	25	15	XII	63983	1	SNP	A	G	29	51.7/48.3	15/14	A	15	G	14
drad30_10-0	rad30Δ	25	15	XII	155715	1	SNP	G	A	47	59.6	28	A	28
drad30_10-0	rad30Δ	25	15	XII	220668	1	SNP	T	C	5	60	3	C	3
drad30_10-0	rad30Δ	25	15	XII	220693	1	SNP	A	G	5	60	3	G	3
drad30_10-0	rad30Δ	25	15	XII	273304	1	SNP	C	T	43	53.5/46.5	23/20	C	23	T	20
drad30_10-0	rad30Δ	25	15	XII	273537	1	SNP	G	A	58	53.4/46.6	31/27	G	31	A	27
drad30_10-0	rad30Δ	25	15	XII	315337	1	SNP	G	A	47	57.4	27	A	27
drad30_10-0	rad30Δ	25	15	XII	331495	1	SNP	G	A	28	53.6/46.4	15/13	G	15	A	13
drad30_10-0	rad30Δ	25	15	XII	416129	1	SNP	G	A	25	68	17	A	17
drad30_10-0	rad30Δ	25	15	XII	622691	1	SNP	C	T	36	97.2	35	T	35
drad30_10-0	rad30Δ	25	15	XII	716031	1	SNP	G	C	25	64	16	C	16
drad30_10-0	rad30Δ	25	15	XII	734880	1	SNP	T	G	30	53.3/46.7	16/14	G	16	T	14
drad30_10-0	rad30Δ	25	15	XII	788161	1	SNP	T	A	34	100	34	A	34
drad30_10-0	rad30Δ	25	15	XII	791667	1	SNP	T	C	45	97.8	44	C	44
drad30_10-0	rad30Δ	25	15	XII	826212	1	SNP	C	T	46	52.2/47.8	24/22	T	24	C	22
drad30_10-0	rad30Δ	25	15	XII	831404	1	SNP	C	T	54	53.7/46.3	29/25	C	29	T	25
drad30_10-0	rad30Δ	25	15	XII	833433	1	SNP	C	T	49	100	49	T	49
drad30_10-0	rad30Δ	25	15	XII	928820	1	SNP	G	C	57	52.6/47.4	30/27	G	30	C	27
drad30_10-0	rad30Δ	25	15	XII	1023025	1	SNP	C	T	66	51.5/48.5	34/32	T	34	C	32
drad30_10-0	rad30Δ	25	15	XII	1045988	1	SNP	C	T	82	53.7/46.3	44/38	T	44	C	38
drad30_10-0	rad30Δ	25	15	XII	1046474	1	SNP	A	T	64	100	64	T	64
drad30_10-0	rad30Δ	25	15	XII	1067306	1	SNP	G	A	11	81.8	9	A	9
drad30_10-0	rad30Δ	25	15	XII	1068172	1	SNP	C	T	4	50.0/50.0	2023-02-02	C	2	T	2
drad30_10-0	rad30Δ	25	15	XIII	25874	1	SNP	A	T	65	55.4	36	T	36
drad30_10-0	rad30Δ	25	15	XIII	29307	1	SNP	A	T	91	58.2	53	T	53
drad30_10-0	rad30Δ	25	15	XIII	38075	1	SNP	C	T	91	57.1	52	T	52
drad30_10-0	rad30Δ	25	15	XIII	46589	1	SNP	C	T	67	53.7/46.3	36/31	C	36	T	31
drad30_10-0	rad30Δ	25	15	XIII	108637	1	SNP	C	A	34	47.1	16	A	16
drad30_10-0	rad30Δ	25	15	XIII	239230	1	SNP	C	T	35	60	21	T	21
drad30_10-0	rad30Δ	25	15	XIII	268486	1	SNP	T	A	40	50.0/47.5	20/19	A	20	T	19
drad30_10-0	rad30Δ	25	15	XIII	269148	1	SNP	G	A	51	51.0/49.0	26/25	A	26	G	25
drad30_10-0	rad30Δ	25	15	XIII	283111	1	SNP	G	A	38	57.9	22	A	22
drad30_10-0	rad30Δ	25	15	XIII	327774	1	SNP	C	T	38	50.0/47.4	19/18	T	19	C	18
drad30_10-0	rad30Δ	25	15	XIII	349336	1	SNP	G	A	54	64.8	35	A	35
drad30_10-0	rad30Δ	25	15	XIII	349337	1	SNP	G	A	53	62.3	33	A	33
drad30_10-0	rad30Δ	25	15	XIII	393548	1	SNP	C	T	31	51.6/48.4	16/15	C	16	T	15
drad30_10-0	rad30Δ	25	15	XIII	410315	1	SNP	A	T	51	51.0/49.0	26/25	T	26	A	25
drad30_10-0	rad30Δ	25	15	XIII	431438	1	SNP	G	A	39	64.1	25	A	25
drad30_10-0	rad30Δ	25	15	XIII	431492	1	SNP	G	A	32	53.1/46.9	17/15	A	17	G	15
drad30_10-0	rad30Δ	25	15	XIII	448785	1	SNP	G	T	37	59.5	22	T	22
drad30_10-0	rad30Δ	25	15	XIII	448804	1	SNP	A	T	38	63.2	24	T	24
drad30_10-0	rad30Δ	25	15	XIII	628933	1	SNP	C	T	29	51.7/48.3	15/14	T	15	C	14
drad30_10-0	rad30Δ	25	15	XIII	750250	1	SNP	C	A	48	52.1/47.9	25/23	C	25	A	23
drad30_10-0	rad30Δ	25	15	XIII	826058	1	SNP	C	T	56	50.0/48.2	28/27	T	28	C	27
drad30_10-0	rad30Δ	25	15	XIII	831420	1	SNP	A	T	58	51.7/48.3	30/28	T	30	A	28
drad30_10-0	rad30Δ	25	15	XIII	831425	1	SNP	A	T	59	50.8/49.2	30/29	T	30	A	29
drad30_10-0	rad30Δ	25	15	XIII	859220	1	SNP	T	A	74	52.7/47.3	39/35	T	39	A	35
drad30_10-0	rad30Δ	25	15	XIII	896834	1	SNP	A	G	71	98.6	70	G	70
drad30_10-0	rad30Δ	25	15	XIII	898095	1	SNP	T	C	67	100	67	C	67
drad30_10-0	rad30Δ	25	15	XIV	12767	1	SNP	G	A	36	100	36	A	36
drad30_10-0	rad30Δ	25	15	XIV	17297	1	SNP	A	G	100	100	100	G	100
drad30_10-0	rad30Δ	25	15	XIV	62452	1	SNP	G	A	73	100	73	A	73
drad30_10-0	rad30Δ	25	15	XIV	217508	1	SNP	G	A	44	100	44	A	44
drad30_10-0	rad30Δ	25	15	XIV	520143	1	SNP	T	A	10	60	6	A	6
drad30_10-0	rad30Δ	25	15	XIV	524971	1	SNP	G	A	28	53.6/46.4	15/13	G	15	A	13
drad30_10-0	rad30Δ	25	15	XIV	594521	1	SNP	G	A	57	54.4/45.6	31/26	A	31	G	26
drad30_10-0	rad30Δ	25	15	XIV	608706	1	SNP	G	A	61	52.5/47.5	32/29	G	32	A	29
drad30_10-0	rad30Δ	25	15	XIV	645741	1	SNP	G	A	41	53.7/46.3	22/19	A	22	G	19
drad30_10-0	rad30Δ	25	15	XIV	757511	1	SNP	G	A	79	50.6/48.1	40/38	G	40	A	38
drad30_10-0	rad30Δ	25	15	XV	87197	1	SNP	C	T	58	100	58	T	58
drad30_10-0	rad30Δ	25	15	XV	141331	1	SNP	G	A	52	100	52	A	52
drad30_10-0	rad30Δ	25	15	XV	169696	1	SNP	C	T	58	100	58	T	58
drad30_10-0	rad30Δ	25	15	XV	228910	1	SNP	G	A	37	100	37	A	37
drad30_10-0	rad30Δ	25	15	XV	298654	1	SNP	C	T	45	57.8	26	T	26
drad30_10-0	rad30Δ	25	15	XV	302167	1	SNP	A	T	39	53.8/46.2	21/18	A	21	T	18
drad30_10-0	rad30Δ	25	15	XV	308003	1	SNP	C	T	35	97.1	34	T	34
drad30_10-0	rad30Δ	25	15	XV	328338	1	SNP	A	T	39	59	23	T	23
drad30_10-0	rad30Δ	25	15	XV	336287	1	SNP	G	A	52	55.8	29	A	29
drad30_10-0	rad30Δ	25	15	XV	343011	1	SNP	A	T	31	54.8/45.2	17/14	A	17	T	14
drad30_10-0	rad30Δ	25	15	XV	408456	1	SNP	C	T	35	57.1	20	T	20
drad30_10-0	rad30Δ	25	15	XV	434172	1	SNP	G	A	39	53.8/46.2	21/18	A	21	G	18
drad30_10-0	rad30Δ	25	15	XV	540747	1	SNP	G	A	53	100	53	A	53
drad30_10-0	rad30Δ	25	15	XV	738698	1	SNP	C	T	24	100	24	T	24
drad30_10-0	rad30Δ	25	15	XV	795156	1	SNP	T	A	39	100	39	A	39
drad30_10-0	rad30Δ	25	15	XV	844532	1	SNP	G	A	31	100	31	A	31
drad30_10-0	rad30Δ	25	15	XV	918531	1	SNP	A	T	33	100	33	T	33
drad30_10-0	rad30Δ	25	15	XVI	9257	1	SNP	T	A	4	50.0/50.0	2023-02-02	A	2	T	2
drad30_10-0	rad30Δ	25	15	XVI	9384	1	SNP	G	A	8	50.0/50.0	2023-04-04	A	4	G	4
drad30_10-0	rad30Δ	25	15	XVI	208312	1	SNP	C	T	35	97.1	34	T	34
drad30_10-0	rad30Δ	25	15	XVI	266824	1	SNP	G	A	41	97.6	40	A	40
drad30_10-0	rad30Δ	25	15	XVI	292392	1	SNP	G	A	44	100	44	A	44
drad30_10-0	rad30Δ	25	15	XVI	317357	1	SNP	A	T	36	52.8/47.2	19/17	A	19	T	17
drad30_10-0	rad30Δ	25	15	XVI	354600	1	SNP	A	G	43	100	43	G	43
drad30_10-0	rad30Δ	25	15	XVI	435084	1	SNP	G	A	30	56.7	17	A	17
drad30_10-0	rad30Δ	25	15	XVI	459346	1	SNP	C	T	38	52.6/47.4	20/18	T	20	C	18
drad30_10-0	rad30Δ	25	15	XVI	512970	1	SNP	A	G	41	51.2/48.8	21/20	A	21	G	20
drad30_10-0	rad30Δ	25	15	XVI	554987	1	SNP	C	T	41	53.7/46.3	22/19	C	22	T	19
drad30_10-0	rad30Δ	25	15	XVI	601536	1	SNP	T	C	43	62.8	27	C	27
drad30_10-0	rad30Δ	25	15	XVI	617490	1	SNP	G	A	32	100	32	A	32
drad30_10-0	rad30Δ	25	15	XVI	686613	1	SNP	C	T	30	100	30	T	30
drad30_10-0	rad30Δ	25	15	XVI	725664	1	SNP	C	T	39	53.8/46.2	21/18	C	21	T	18
drad30_10-0	rad30Δ	25	15	XVI	731144	1	SNP	C	T	40	50.0/50.0	20/20	C	20	T	20
drad30_10-0	rad30Δ	25	15	XVI	740923	1	SNP	T	A	37	51.4/48.6	19/18	T	19	A	18
drad30_10-0	rad30Δ	25	15	XVI	796328	1	SNP	C	T	55	54.5	30	T	30
drad30_10-0	rad30Δ	25	15	XVI	914443	1	SNP	T	C	77	50.6/49.4	39/38	T	39	C	38
drad30_10-0	rad30Δ	25	15	Mito	82399	1	SNP	T	C	1350	98.5	1330	C	1330
drad30_10-0	rad30Δ	25	15	III	86738	1	DIP	-	A	6	50.0/50.0	2023-03-03	-	3	A	3
drad30_10-0	rad30Δ	25	15	III	86747	1	DIP	G	-	8	50	4	-	4
drad30_10-0	rad30Δ	25	15	III	86760	1	DIP	-	C	9	55.6	5	C	5
drad30_10-0	rad30Δ	25	15	III	86764	2	DIP	--	TC	9	55.6	5	TC	5
drad30_10-0	rad30Δ	25	15	III	90627	2	Complex DIP	TA	TT	4	50.0/50.0	2023-02-02	TT	2	--	2
drad30_10-0	rad30Δ	25	15	VIII	557669	1	DIP	T	-	4	50.0/50.0	2023-02-02	-	2	T	2
drad30_10-0	rad30Δ	25	15	VIII	557678	1	DIP	-	G	4	50.0/50.0	2023-02-02	G	2	-	2
drad30_10-0	rad30Δ	25	15	VIII	557679	1	DIP	-	G	4	50.0/50.0	2023-02-02	G	2	-	2
drad30_10-0	rad30Δ	25	15	VIII	557690	1	DIP	T	-	4	50.0/50.0	2023-02-02	T	2	-	2
drad30_10-0	rad30Δ	25	15	IX	18879	1	DIP	C	-	4	50.0/50.0	2023-02-02	C	2	-	2
drad30_10-0	rad30Δ	25	15	X	313767	1	DIP	G	-	42	59.5	25	-	25
drad30_10-0	rad30Δ	25	15	X	731763	1	DIP	-	A	4	50	2	A	2
drad30_10-0	rad30Δ	25	15	X	733271	1	DIP	-	A	6	50	3	A	3
drad30_10-0	rad30Δ	25	15	X	734004	1	DIP	-	C	4	50.0/50.0	2023-02-02	C	2	-	2
drad30_10-0	rad30Δ	25	15	XII	216703	1	DIP	-	C	6	50	3	C	3
drad30_10-0	rad30Δ	25	15	XII	216710	1	DIP	-	A	5	60	3	A	3
drad30_10-0	rad30Δ	25	15	XII	220668	1	DIP	-	C	5	60	3	C	3
drad30_10-0	rad30Δ	25	15	XII	220677	1	DIP	-	C	7	57.1	4	C	4
drad30_10-0	rad30Δ	25	15	XII	472034	1	DIP	-	C	4	50.0/50.0	2023-02-02	C	2	-	2
drad30_10-0	rad30Δ	25	15	XII	475899	1	DIP	-	A	6	50	3	A	3
drad30_10-0	rad30Δ	25	15	XII	481870	2	DIP	TA	--	4	50	2	--	2
drad30_10-0	rad30Δ	25	15	XII	481920	1	DIP	C	-	4	75	3	-	3
drad30_10-0	rad30Δ	25	15	XII	481934	1	DIP	G	-	4	50.0/50.0	2023-02-02	G	2	-	2
drad30_10-0	rad30Δ	25	15	XII	1068030	1	DIP	-	G	4	50.0/50.0	2023-02-02	-	2	G	2
drad30_10-0	rad30Δ	25	15	XII	1068032	1	DIP	-	C	4	50.0/50.0	2023-02-02	-	2	C	2
drad30_10-0	rad30Δ	25	15	XIII	198362	1	DIP	-	G	4	50.0/50.0	2023-02-02	-	2	G	2
drad30_10-0	rad30Δ	25	15	XIII	198365	1	DIP	-	T	4	75	3	T	3
drad30_10-0	rad30Δ	25	15	XIII	198366	1	DIP	-	T	4	75	3	T	3
drad30_10-0	rad30Δ	25	15	XIII	202061	1	DIP	-	C	7	57.1	4	C	4
drad30_10-0	rad30Δ	25	15	XVI	700543	1	DIP	T	-	45	84.4	38	-	38
drad30_1-01	rad30Δ	25	15	I	23178	1	SNP	C	T	49	51.0/49.0	25/24	T	25	C	24
drad30_1-01	rad30Δ	25	15	I	25542	1	Complex SNP	A	G	40	47.5/45.0	19/18	G	19	T	18
drad30_1-01	rad30Δ	25	15	I	40937	1	SNP	C	A	63	57.1	36	A	36
drad30_1-01	rad30Δ	25	15	I	67311	1	SNP	G	A	66	60.6	40	A	40
drad30_1-01	rad30Δ	25	15	I	78280	1	SNP	G	A	61	52.5/47.5	32/29	G	32	A	29
drad30_1-01	rad30Δ	25	15	I	119987	1	SNP	C	T	71	50.7/47.9	36/34	C	36	T	34
drad30_1-01	rad30Δ	25	15	I	151285	1	SNP	G	A	62	53.2/46.8	33/29	A	33	G	29
drad30_1-01	rad30Δ	25	15	I	192263	1	SNP	G	T	60	98.3	59	T	59
drad30_1-01	rad30Δ	25	15	I	205520	1	SNP	C	T	4	50.0/50.0	2023-02-02	C	2	T	2
drad30_1-01	rad30Δ	25	15	II	57786	1	SNP	C	T	53	50.9/49.1	27/26	C	27	T	26
drad30_1-01	rad30Δ	25	15	II	159199	1	SNP	G	A	40	52.5/47.5	21/19	G	21	A	19
drad30_1-01	rad30Δ	25	15	II	187367	1	SNP	A	T	33	54.5/45.5	18/15	T	18	A	15
drad30_1-01	rad30Δ	25	15	II	199490	1	SNP	A	G	25	56	14	G	14
drad30_1-01	rad30Δ	25	15	II	281139	1	SNP	G	A	13	53.8/46.2	2023-07-06	A	7	G	6
drad30_1-01	rad30Δ	25	15	II	285812	1	SNP	G	A	19	63.2	12	A	12
drad30_1-01	rad30Δ	25	15	II	341464	1	SNP	C	A	33	54.5/45.5	18/15	A	18	C	15
drad30_1-01	rad30Δ	25	15	II	612986	1	SNP	G	A	23	100	23	A	23
drad30_1-01	rad30Δ	25	15	II	619476	1	SNP	A	T	28	100	28	T	28
drad30_1-01	rad30Δ	25	15	II	629984	1	SNP	C	T	29	93.1	27	T	27
drad30_1-01	rad30Δ	25	15	II	636541	1	SNP	T	C	31	58.1	18	C	18
drad30_1-01	rad30Δ	25	15	II	674163	1	SNP	A	G	40	100	40	G	40
drad30_1-01	rad30Δ	25	15	II	689588	1	SNP	C	T	25	100	25	T	25
drad30_1-01	rad30Δ	25	15	II	689635	1	SNP	C	T	25	100	25	T	25
drad30_1-01	rad30Δ	25	15	II	770175	1	SNP	C	T	43	100	43	T	43
drad30_1-01	rad30Δ	25	15	III	58999	1	SNP	G	A	59	52.5/47.5	31/28	A	31	G	28
drad30_1-01	rad30Δ	25	15	III	80854	1	SNP	A	T	41	53.7/46.3	22/19	T	22	A	19
drad30_1-01	rad30Δ	25	15	III	101920	1	SNP	G	A	35	51.4/45.7	18/16	A	18	G	16
drad30_1-01	rad30Δ	25	15	III	168307	1	SNP	T	C	43	53.5/46.5	23/20	T	23	C	20
drad30_1-01	rad30Δ	25	15	III	195911	1	SNP	A	T	36	52.8/47.2	19/17	T	19	A	17
drad30_1-01	rad30Δ	25	15	III	197591	1	SNP	G	A	43	60.5	26	A	26
drad30_1-01	rad30Δ	25	15	III	201447	1	SNP	C	T	43	58.1	25	T	25
drad30_1-01	rad30Δ	25	15	III	218388	1	SNP	T	G	42	52.4/45.2	22/19	T	22	G	19
drad30_1-01	rad30Δ	25	15	IV	24440	1	SNP	A	T	46	60.9	28	T	28
drad30_1-01	rad30Δ	25	15	IV	35208	1	SNP	G	A	33	51.5/48.5	17/16	A	17	G	16
drad30_1-01	rad30Δ	25	15	IV	62793	1	SNP	C	T	53	52.8/47.2	28/25	T	28	C	25
drad30_1-01	rad30Δ	25	15	IV	126530	1	SNP	C	T	23	52.2	12	T	12
drad30_1-01	rad30Δ	25	15	IV	159770	1	SNP	T	A	23	52.2/47.8	2023-12-11	A	12	T	11
drad30_1-01	rad30Δ	25	15	IV	162746	1	SNP	A	G	27	55.6	15	G	15
drad30_1-01	rad30Δ	25	15	IV	364168	1	SNP	C	T	18	55.6	10	T	10
drad30_1-01	rad30Δ	25	15	IV	386185	1	SNP	C	A	17	52.9/47.1	2023-09-08	C	9	A	8
drad30_1-01	rad30Δ	25	15	IV	571716	1	SNP	G	A	20	50.0/50.0	2023-10-10	A	10	G	10
drad30_1-01	rad30Δ	25	15	IV	573755	1	SNP	C	T	17	52.9/47.1	2023-09-08	C	9	T	8
drad30_1-01	rad30Δ	25	15	IV	607007	1	SNP	C	A	4	50.0/50.0	2023-02-02	A	2	C	2
drad30_1-01	rad30Δ	25	15	IV	653570	1	SNP	A	T	24	58.3	14	T	14
drad30_1-01	rad30Δ	25	15	IV	678070	1	SNP	G	A	13	53.8/46.2	2023-07-06	A	7	G	6
drad30_1-01	rad30Δ	25	15	IV	742533	1	SNP	C	A	19	47.4/47.4	2023-09-09	A	9	C	9
drad30_1-01	rad30Δ	25	15	IV	754843	1	SNP	G	A	16	62.5	10	A	10
drad30_1-01	rad30Δ	25	15	IV	759843	1	SNP	G	A	19	52.6/47.4	2023-10-09	A	10	G	9
drad30_1-01	rad30Δ	25	15	IV	821376	1	SNP	C	T	19	63.2	12	T	12
drad30_1-01	rad30Δ	25	15	IV	826620	1	SNP	C	T	22	50.0/50.0	2023-11-11	C	11	T	11
drad30_1-01	rad30Δ	25	15	IV	832931	1	SNP	G	A	28	50.0/50.0	14/14	A	14	G	14
drad30_1-01	rad30Δ	25	15	IV	859045	1	SNP	C	T	27	51.9/48.1	14/13	T	14	C	13
drad30_1-01	rad30Δ	25	15	IV	945576	1	SNP	A	T	26	53.8/46.2	14/12	T	14	A	12
drad30_1-01	rad30Δ	25	15	IV	1132903	1	SNP	G	A	16	68.8	11	A	11
drad30_1-01	rad30Δ	25	15	IV	1175895	1	SNP	T	C	21	61.9	13	C	13
drad30_1-01	rad30Δ	25	15	IV	1191362	1	SNP	C	T	23	56.5	13	T	13
drad30_1-01	rad30Δ	25	15	IV	1243120	1	SNP	C	T	25	52.0/48.0	13/12	T	13	C	12
drad30_1-01	rad30Δ	25	15	IV	1265454	1	SNP	G	C	27	51.9/48.1	14/13	C	14	G	13
drad30_1-01	rad30Δ	25	15	IV	1328364	1	SNP	G	A	22	50.0/50.0	2023-11-11	A	11	G	11
drad30_1-01	rad30Δ	25	15	IV	1347338	1	SNP	G	A	26	53.8/46.2	14/12	A	14	G	12
drad30_1-01	rad30Δ	25	15	IV	1474315	1	SNP	C	T	28	53.6/46.4	15/13	C	15	T	13
drad30_1-01	rad30Δ	25	15	IV	1477244	1	SNP	T	A	41	53.7/46.3	22/19	A	22	T	19
drad30_1-01	rad30Δ	25	15	IV	1500416	1	SNP	G	A	41	100	41	A	41
drad30_1-01	rad30Δ	25	15	V	124105	1	SNP	C	T	38	55.3	21	T	21
drad30_1-01	rad30Δ	25	15	V	170024	1	SNP	G	T	35	57.1	20	T	20
drad30_1-01	rad30Δ	25	15	V	225113	1	SNP	G	A	35	51.4/48.6	18/17	A	18	G	17
drad30_1-01	rad30Δ	25	15	V	226159	1	SNP	G	A	36	58.3	21	A	21
drad30_1-01	rad30Δ	25	15	V	226759	1	SNP	C	T	30	53.3/46.7	16/14	T	16	C	14
drad30_1-01	rad30Δ	25	15	V	226760	1	SNP	C	T	30	53.3/46.7	16/14	T	16	C	14
drad30_1-01	rad30Δ	25	15	V	252198	1	SNP	G	T	41	61	25	T	25
drad30_1-01	rad30Δ	25	15	V	282138	1	SNP	C	T	30	53.3/46.7	16/14	T	16	C	14
drad30_1-01	rad30Δ	25	15	V	317907	1	SNP	C	T	32	56.3	18	T	18
drad30_1-01	rad30Δ	25	15	V	532002	1	SNP	G	A	45	100	45	A	45
drad30_1-01	rad30Δ	25	15	VI	18767	1	SNP	G	A	57	50.9/49.1	29/28	G	29	A	28
drad30_1-01	rad30Δ	25	15	VI	36151	1	SNP	G	A	57	50.9/49.1	29/28	G	29	A	28
drad30_1-01	rad30Δ	25	15	VI	103611	1	SNP	C	T	54	51.9/48.1	28/26	C	28	T	26
drad30_1-01	rad30Δ	25	15	VI	186583	1	SNP	C	T	48	60.4	29	T	29
drad30_1-01	rad30Δ	25	15	VII	40613	1	SNP	G	A	53	54.7/45.3	29/24	G	29	A	24
drad30_1-01	rad30Δ	25	15	VII	55037	1	SNP	G	A	36	61.1	22	A	22
drad30_1-01	rad30Δ	25	15	VII	74548	1	SNP	G	A	38	50.0/50.0	19/19	A	19	G	19
drad30_1-01	rad30Δ	25	15	VII	90572	1	SNP	G	A	32	53.1/46.9	17/15	A	17	G	15
drad30_1-01	rad30Δ	25	15	VII	97267	1	SNP	G	A	29	55.2	16	A	16
drad30_1-01	rad30Δ	25	15	VII	106944	1	SNP	G	A	24	54.2/45.8	13/11	A	13	G	11
drad30_1-01	rad30Δ	25	15	VII	114651	1	SNP	C	T	37	59.5	22	T	22
drad30_1-01	rad30Δ	25	15	VII	160642	1	SNP	T	C	29	51.7/48.3	15/14	T	15	C	14
drad30_1-01	rad30Δ	25	15	VII	183125	1	SNP	A	T	31	51.6/48.4	16/15	T	16	A	15
drad30_1-01	rad30Δ	25	15	VII	220419	1	SNP	G	T	26	50.0/50.0	13/13	G	13	T	13
drad30_1-01	rad30Δ	25	15	VII	220553	1	SNP	G	A	25	56	14	A	14
drad30_1-01	rad30Δ	25	15	VII	220559	1	SNP	T	A	25	56	14	A	14
drad30_1-01	rad30Δ	25	15	VII	254951	1	SNP	C	T	37	54.1/45.9	20/17	C	20	T	17
drad30_1-01	rad30Δ	25	15	VII	327695	1	SNP	A	G	28	53.6/46.4	15/13	A	15	G	13
drad30_1-01	rad30Δ	25	15	VII	351938	1	SNP	A	G	26	50.0/50.0	13/13	A	13	G	13
drad30_1-01	rad30Δ	25	15	VII	543190	1	SNP	G	T	31	51.6/48.4	16/15	G	16	T	15
drad30_1-01	rad30Δ	25	15	VII	546419	1	SNP	G	A	29	55.2	16	A	16
drad30_1-01	rad30Δ	25	15	VII	575077	1	SNP	G	T	19	78.9	15	T	15
drad30_1-01	rad30Δ	25	15	VII	687791	1	SNP	G	A	22	59.1	13	A	13
drad30_1-01	rad30Δ	25	15	VII	839935	1	SNP	C	T	28	50.0/50.0	14/14	C	14	T	14
drad30_1-01	rad30Δ	25	15	VII	848539	1	SNP	T	A	8	50.0/50.0	2023-04-04	A	4	T	4
drad30_1-01	rad30Δ	25	15	VIII	35268	1	SNP	G	A	48	60.4	29	A	29
drad30_1-01	rad30Δ	25	15	VIII	119425	1	SNP	G	T	43	51.2/48.8	22/21	T	22	G	21
drad30_1-01	rad30Δ	25	15	VIII	206890	1	SNP	C	A	39	51.3/48.7	20/19	C	20	A	19
drad30_1-01	rad30Δ	25	15	VIII	223484	1	SNP	G	A	36	58.3	21	A	21
drad30_1-01	rad30Δ	25	15	VIII	241671	1	SNP	T	C	29	58.6	17	C	17
drad30_1-01	rad30Δ	25	15	VIII	392489	1	SNP	G	A	34	50.0/50.0	17/17	A	17	G	17
drad30_1-01	rad30Δ	25	15	VIII	406131	1	SNP	G	A	30	50.0/46.7	15/14	G	15	A	14
drad30_1-01	rad30Δ	25	15	VIII	521175	1	SNP	G	A	51	54.9/45.1	28/23	G	28	A	23
drad30_1-01	rad30Δ	25	15	IX	72970	1	SNP	C	T	57	54.4/45.6	31/26	C	31	T	26
drad30_1-01	rad30Δ	25	15	IX	75956	1	SNP	G	A	40	55.0/45.0	22/18	G	22	A	18
drad30_1-01	rad30Δ	25	15	IX	148966	1	SNP	G	A	33	57.6	19	A	19
drad30_1-01	rad30Δ	25	15	IX	155982	1	SNP	C	T	46	52.2/47.8	24/22	T	24	C	22
drad30_1-01	rad30Δ	25	15	IX	197627	1	SNP	C	T	24	54.2/45.8	13/11	T	13	C	11
drad30_1-01	rad30Δ	25	15	IX	271596	1	SNP	A	G	35	51.4/48.6	18/17	A	18	G	17
drad30_1-01	rad30Δ	25	15	IX	271598	1	SNP	G	A	36	52.8/47.2	19/17	G	19	A	17
drad30_1-01	rad30Δ	25	15	IX	331521	1	SNP	C	T	37	54.1/45.9	20/17	C	20	T	17
drad30_1-01	rad30Δ	25	15	IX	374570	1	SNP	C	T	43	58.1	25	T	25
drad30_1-01	rad30Δ	25	15	X	139464	1	SNP	G	A	31	51.6/48.4	16/15	A	16	G	15
drad30_1-01	rad30Δ	25	15	X	166206	1	SNP	G	A	36	63.9	23	A	23
drad30_1-01	rad30Δ	25	15	X	185026	1	SNP	G	A	33	57.6	19	A	19
drad30_1-01	rad30Δ	25	15	X	232634	1	SNP	C	A	26	61.5	16	A	16
drad30_1-01	rad30Δ	25	15	X	233336	1	SNP	C	T	23	69.6	16	T	16
drad30_1-01	rad30Δ	25	15	X	269334	1	SNP	G	T	38	63.2	24	T	24
drad30_1-01	rad30Δ	25	15	X	292852	1	SNP	G	A	30	50.0/50.0	15/15	A	15	G	15
drad30_1-01	rad30Δ	25	15	X	359665	1	SNP	G	A	28	67.9	19	A	19
drad30_1-01	rad30Δ	25	15	X	365987	1	SNP	C	T	31	51.6/45.2	16/14	T	16	C	14
drad30_1-01	rad30Δ	25	15	X	365988	1	SNP	C	T	30	53.3/46.7	16/14	T	16	C	14
drad30_1-01	rad30Δ	25	15	X	379422	1	SNP	A	T	40	52.5/47.5	21/19	A	21	T	19
drad30_1-01	rad30Δ	25	15	X	393794	1	SNP	C	T	47	51.1	24	T	24
drad30_1-01	rad30Δ	25	15	X	404840	1	SNP	G	A	26	53.8/46.2	14/12	G	14	A	12
drad30_1-01	rad30Δ	25	15	X	440663	1	SNP	T	C	36	58.3	21	C	21
drad30_1-01	rad30Δ	25	15	X	444824	1	SNP	G	A	25	52.0/48.0	13/12	G	13	A	12
drad30_1-01	rad30Δ	25	15	X	466833	1	SNP	G	A	28	53.6/46.4	15/13	A	15	G	13
drad30_1-01	rad30Δ	25	15	X	543623	1	SNP	G	A	44	68.2	30	A	30
drad30_1-01	rad30Δ	25	15	X	589861	1	SNP	A	T	30	63.3	19	T	19
drad30_1-01	rad30Δ	25	15	X	640384	1	SNP	C	T	29	62.1	18	T	18
drad30_1-01	rad30Δ	25	15	X	692358	1	SNP	G	A	43	53.5/46.5	23/20	G	23	A	20
drad30_1-01	rad30Δ	25	15	XI	67798	1	SNP	G	T	19	52.6/47.4	2023-10-09	G	10	T	9
drad30_1-01	rad30Δ	25	15	XI	93519	1	SNP	G	A	34	52.9/47.1	18/16	G	18	A	16
drad30_1-01	rad30Δ	25	15	XI	283341	1	SNP	C	T	44	65.9	29	T	29
drad30_1-01	rad30Δ	25	15	XI	335010	1	SNP	T	A	29	65.5	19	A	19
drad30_1-01	rad30Δ	25	15	XI	471227	1	SNP	C	T	25	52.0/48.0	13/12	C	13	T	12
drad30_1-01	rad30Δ	25	15	XI	476686	1	SNP	C	T	36	52.8/47.2	19/17	C	19	T	17
drad30_1-01	rad30Δ	25	15	XI	548780	1	SNP	C	T	34	52.9/47.1	18/16	T	18	C	16
drad30_1-01	rad30Δ	25	15	XI	552313	1	SNP	C	T	39	56.4	22	T	22
drad30_1-01	rad30Δ	25	15	XI	600872	1	SNP	C	T	42	52.4/45.2	22/19	C	22	T	19
drad30_1-01	rad30Δ	25	15	XI	603397	1	SNP	A	T	36	58.3	21	T	21
drad30_1-01	rad30Δ	25	15	XI	635758	1	SNP	C	T	31	71	22	T	22
drad30_1-01	rad30Δ	25	15	XII	105334	1	SNP	C	T	17	52.9/47.1	2023-09-08	T	9	C	8
drad30_1-01	rad30Δ	25	15	XII	149786	1	SNP	G	T	37	54.1/45.9	20/17	G	20	T	17
drad30_1-01	rad30Δ	25	15	XII	253888	1	SNP	C	T	33	57.6	19	T	19
drad30_1-01	rad30Δ	25	15	XII	301097	1	SNP	G	A	24	58.3	14	A	14
drad30_1-01	rad30Δ	25	15	XII	301098	1	SNP	G	A	24	58.3	14	A	14
drad30_1-01	rad30Δ	25	15	XII	429681	1	SNP	G	A	19	52.6/47.4	2023-10-09	A	10	G	9
drad30_1-01	rad30Δ	25	15	XII	435359	1	SNP	C	A	20	50.0/50.0	2023-10-10	A	10	C	10
drad30_1-01	rad30Δ	25	15	XII	536329	1	SNP	C	T	19	100	19	T	19
drad30_1-01	rad30Δ	25	15	XII	558602	1	SNP	C	T	16	100	16	T	16
drad30_1-01	rad30Δ	25	15	XII	558609	1	SNP	C	T	15	100	15	T	15
drad30_1-01	rad30Δ	25	15	XII	589044	1	SNP	A	C	18	100	18	C	18
drad30_1-01	rad30Δ	25	15	XII	600486	1	SNP	T	A	16	100	16	A	16
drad30_1-01	rad30Δ	25	15	XII	650101	1	SNP	G	A	22	100	22	A	22
drad30_1-01	rad30Δ	25	15	XII	680131	1	SNP	C	A	15	53.3/46.7	2023-08-07	A	8	C	7
drad30_1-01	rad30Δ	25	15	XII	699112	1	SNP	G	A	23	100	23	A	23
drad30_1-01	rad30Δ	25	15	XII	715006	1	SNP	G	A	29	100	29	A	29
drad30_1-01	rad30Δ	25	15	XII	784855	1	SNP	G	A	8	50.0/50.0	2023-04-04	A	4	G	4
drad30_1-01	rad30Δ	25	15	XII	840809	1	SNP	C	T	22	100	22	T	22
drad30_1-01	rad30Δ	25	15	XII	868227	1	SNP	C	T	27	55.6	15	T	15
drad30_1-01	rad30Δ	25	15	XII	893194	1	SNP	G	A	20	95	19	A	19
drad30_1-01	rad30Δ	25	15	XII	935609	1	SNP	A	G	31	100	31	G	31
drad30_1-01	rad30Δ	25	15	XIII	122287	1	SNP	G	A	40	50.0/50.0	20/20	A	20	G	20
drad30_1-01	rad30Δ	25	15	XIII	126164	1	SNP	A	T	31	74.2	23	T	23
drad30_1-01	rad30Δ	25	15	XIII	207215	1	SNP	G	A	31	64.5	20	A	20
drad30_1-01	rad30Δ	25	15	XIII	208280	1	SNP	G	A	34	50.0/50.0	17/17	A	17	G	17
drad30_1-01	rad30Δ	25	15	XIII	209347	1	SNP	T	A	37	51.4/48.6	19/18	T	19	A	18
drad30_1-01	rad30Δ	25	15	XIII	218397	1	SNP	G	A	24	50.0/50.0	2023-12-12	A	12	G	12
drad30_1-01	rad30Δ	25	15	XIII	263948	1	SNP	G	A	29	62.1	18	A	18
drad30_1-01	rad30Δ	25	15	XIII	304374	1	SNP	G	A	30	56.7	17	A	17
drad30_1-01	rad30Δ	25	15	XIII	304754	1	SNP	G	A	35	51.4/48.6	18/17	G	18	A	17
drad30_1-01	rad30Δ	25	15	XIII	313299	1	SNP	G	A	27	55.6	15	A	15
drad30_1-01	rad30Δ	25	15	XIII	314820	1	SNP	C	T	21	61.9	13	T	13
drad30_1-01	rad30Δ	25	15	XIII	365172	1	SNP	G	A	24	54.2	13	A	13
drad30_1-01	rad30Δ	25	15	XIII	432167	1	SNP	A	T	27	55.6	15	T	15
drad30_1-01	rad30Δ	25	15	XIII	454697	1	SNP	C	T	29	55.2	16	T	16
drad30_1-01	rad30Δ	25	15	XIII	595173	1	SNP	C	T	23	69.6	16	T	16
drad30_1-01	rad30Δ	25	15	XIII	657446	1	SNP	C	T	14	50.0/50.0	2023-07-07	C	7	T	7
drad30_1-01	rad30Δ	25	15	XIII	661056	1	SNP	G	A	19	57.9	11	A	11
drad30_1-01	rad30Δ	25	15	XIII	720266	1	SNP	C	T	25	52.0/48.0	13/12	T	13	C	12
drad30_1-01	rad30Δ	25	15	XIII	720267	1	SNP	C	T	25	52.0/48.0	13/12	T	13	C	12
drad30_1-01	rad30Δ	25	15	XIII	768401	1	SNP	C	T	28	53.6/46.4	15/13	C	15	T	13
drad30_1-01	rad30Δ	25	15	XIII	842810	1	SNP	G	A	33	54.5/45.5	18/15	G	18	A	15
drad30_1-01	rad30Δ	25	15	XIII	911720	1	SNP	G	A	55	58.2	32	A	32
drad30_1-01	rad30Δ	25	15	XIII	921714	1	SNP	C	T	16	50.0/50.0	2023-08-08	C	8	T	8
drad30_1-01	rad30Δ	25	15	XIV	21450	1	SNP	G	T	47	51.1/48.9	24/23	T	24	G	23
drad30_1-01	rad30Δ	25	15	XIV	41618	1	SNP	C	G	48	52.1/47.9	25/23	G	25	C	23
drad30_1-01	rad30Δ	25	15	XIV	47756	1	SNP	C	A	39	51.3/48.7	20/19	A	20	C	19
drad30_1-01	rad30Δ	25	15	XIV	174598	1	SNP	G	A	25	76	19	A	19
drad30_1-01	rad30Δ	25	15	XIV	206025	1	SNP	G	A	34	61.8	21	A	21
drad30_1-01	rad30Δ	25	15	XIV	261780	1	SNP	G	A	21	61.9	13	A	13
drad30_1-01	rad30Δ	25	15	XIV	327061	1	SNP	C	T	28	64.3	18	T	18
drad30_1-01	rad30Δ	25	15	XIV	342739	1	SNP	C	T	25	64	16	T	16
drad30_1-01	rad30Δ	25	15	XIV	359421	1	SNP	G	C	23	56.5	13	C	13
drad30_1-01	rad30Δ	25	15	XIV	416914	1	SNP	G	A	23	60.9	14	A	14
drad30_1-01	rad30Δ	25	15	XIV	457474	1	SNP	T	A	18	55.6	10	A	10
drad30_1-01	rad30Δ	25	15	XIV	463683	1	SNP	A	T	34	52.9/47.1	18/16	T	18	A	16
drad30_1-01	rad30Δ	25	15	XIV	484840	1	SNP	T	A	29	58.6	17	A	17
drad30_1-01	rad30Δ	25	15	XIV	494500	1	SNP	A	G	31	51.6/48.4	16/15	G	16	A	15
drad30_1-01	rad30Δ	25	15	XIV	511441	1	SNP	C	T	25	56	14	T	14
drad30_1-01	rad30Δ	25	15	XIV	544236	1	SNP	C	T	24	58.3	14	T	14
drad30_1-01	rad30Δ	25	15	XIV	657557	1	SNP	G	A	46	54.3/45.7	25/21	G	25	A	21
drad30_1-01	rad30Δ	25	15	XIV	724530	1	SNP	A	T	43	58.1	25	T	25
drad30_1-01	rad30Δ	25	15	XIV	774583	1	SNP	G	A	44	63.6	28	A	28
drad30_1-01	rad30Δ	25	15	XV	27696	1	SNP	A	G	21	52.4	11	G	11
drad30_1-01	rad30Δ	25	15	XV	92272	1	SNP	T	C	34	52.9/47.1	18/16	T	18	C	16
drad30_1-01	rad30Δ	25	15	XV	92273	1	SNP	C	T	33	51.5/48.5	17/16	C	17	T	16
drad30_1-01	rad30Δ	25	15	XV	129669	1	SNP	C	G	39	53.8/46.2	21/18	C	21	G	18
drad30_1-01	rad30Δ	25	15	XV	147106	1	SNP	G	A	40	52.5/47.5	21/19	G	21	A	19
drad30_1-01	rad30Δ	25	15	XV	219258	1	SNP	C	T	30	50.0/50.0	15/15	C	15	T	15
drad30_1-01	rad30Δ	25	15	XV	240651	1	SNP	T	A	30	66.7	20	A	20
drad30_1-01	rad30Δ	25	15	XV	277540	1	SNP	C	A	23	52.2/47.8	2023-12-11	C	12	A	11
drad30_1-01	rad30Δ	25	15	XV	278251	1	SNP	A	T	31	58.1	18	T	18
drad30_1-01	rad30Δ	25	15	XV	292608	1	SNP	C	T	19	57.9	11	T	11
drad30_1-01	rad30Δ	25	15	XV	313356	1	SNP	C	A	31	51.6/45.2	16/14	C	16	A	14
drad30_1-01	rad30Δ	25	15	XV	393459	1	SNP	G	A	26	53.8/46.2	14/12	A	14	G	12
drad30_1-01	rad30Δ	25	15	XV	402842	1	SNP	C	T	31	51.6/48.4	16/15	C	16	T	15
drad30_1-01	rad30Δ	25	15	XV	407483	1	SNP	C	T	24	54.2/45.8	13/11	T	13	C	11
drad30_1-01	rad30Δ	25	15	XV	422766	1	SNP	C	T	23	52.2/47.8	2023-12-11	T	12	C	11
drad30_1-01	rad30Δ	25	15	XV	430194	1	SNP	G	A	13	53.8/46.2	2023-07-06	G	7	A	6
drad30_1-01	rad30Δ	25	15	XV	588815	1	SNP	C	T	20	55.0/45.0	2023-11-09	C	11	T	9
drad30_1-01	rad30Δ	25	15	XV	750930	1	SNP	G	A	19	100	19	A	19
drad30_1-01	rad30Δ	25	15	XV	750934	1	SNP	A	G	20	95	19	G	19
drad30_1-01	rad30Δ	25	15	XV	983442	1	SNP	G	A	25	96	24	A	24
drad30_1-01	rad30Δ	25	15	XVI	9192	1	SNP	T	A	4	50.0/50.0	2023-02-02	A	2	T	2
drad30_1-01	rad30Δ	25	15	XVI	192137	1	SNP	C	T	29	55.2	16	T	16
drad30_1-01	rad30Δ	25	15	XVI	279711	1	SNP	C	T	24	54.2/45.8	13/11	C	13	T	11
drad30_1-01	rad30Δ	25	15	XVI	336901	1	SNP	C	T	22	50.0/50.0	2023-11-11	C	11	T	11
drad30_1-01	rad30Δ	25	15	XVI	404872	1	SNP	C	T	21	61.9	13	T	13
drad30_1-01	rad30Δ	25	15	XVI	481955	1	SNP	G	A	22	54.5/45.5	2023-12-10	G	12	A	10
drad30_1-01	rad30Δ	25	15	XVI	492217	1	SNP	G	A	21	57.1	12	A	12
drad30_1-01	rad30Δ	25	15	XVI	494724	1	SNP	C	T	18	77.8	14	T	14
drad30_1-01	rad30Δ	25	15	XVI	494725	1	SNP	C	T	18	72.2	13	T	13
drad30_1-01	rad30Δ	25	15	XVI	606195	1	SNP	G	A	24	62.5	15	A	15
drad30_1-01	rad30Δ	25	15	XVI	630057	1	SNP	A	T	30	60	18	T	18
drad30_1-01	rad30Δ	25	15	XVI	641222	1	SNP	C	T	29	58.6	17	T	17
drad30_1-01	rad30Δ	25	15	XVI	645753	1	SNP	A	G	25	52.0/48.0	13/12	G	13	A	12
drad30_1-01	rad30Δ	25	15	XVI	766686	1	SNP	C	T	29	100	29	T	29
drad30_1-01	rad30Δ	25	15	XVI	837684	1	SNP	C	T	21	100	21	T	21
drad30_1-01	rad30Δ	25	15	II	261374	1	DIP	T	-	21	52.4	11	-	11
drad30_1-01	rad30Δ	25	15	IV	126583	1	DIP	C	-	36	47.2	17	-	17
drad30_1-01	rad30Δ	25	15	IV	126617	1	DIP	G	-	38	50.0/47.4	19/18	G	19	-	18
drad30_1-01	rad30Δ	25	15	VII	735550	1	DIP	-	T	20	60	12	T	12
drad30_1-01	rad30Δ	25	15	X	731789	1	DIP	-	A	6	50	3	A	3
drad30_1-01	rad30Δ	25	15	X	731796	1	DIP	-	T	6	50.0/50.0	2023-03-03	T	3	-	3
drad30_1-01	rad30Δ	25	15	X	731800	1	DIP	C	-	6	50.0/50.0	2023-03-03	-	3	C	3
drad30_1-01	rad30Δ	25	15	XII	568	1	DIP	T	-	5	60	3	-	3
drad30_1-01	rad30Δ	25	15	XII	1918	1	DIP	G	-	9	55.6	5	-	5
drad30_1-01	rad30Δ	25	15	XII	479806	1	DIP	G	-	5	60	3	-	3
drad30_1-01	rad30Δ	25	15	XII	479817	1	DIP	-	G	4	50.0/50.0	2023-02-02	G	2	-	2
drad30_1-01	rad30Δ	25	15	XIII	198497	1	DIP	C	-	8	50	4	-	4
drad30_1-01	rad30Δ	25	15	XIII	198499	1	DIP	A	-	11	63.6	7	-	7
drad30_1-01	rad30Δ	25	15	XIV	335820	1	DIP	-	G	21	52.4/47.6	2023-11-10	G	11	-	10
drad30_1-01	rad30Δ	25	15	XV	1091290	2	DIP	--	GG	22	45.5/45.5	2023-10-10	GG	10	--	10
drad30_11-1	rad30Δ	25	15	I	22437	1	SNP	G	A	96	54.2	52	A	52
drad30_11-1	rad30Δ	25	15	I	36451	1	SNP	A	T	76	51.3/48.7	39/37	T	39	A	37
drad30_11-1	rad30Δ	25	15	I	50269	1	SNP	C	T	75	57.3	43	T	43
drad30_11-1	rad30Δ	25	15	I	64502	1	SNP	C	T	93	51.6/48.4	48/45	T	48	C	45
drad30_11-1	rad30Δ	25	15	I	123328	1	SNP	C	T	70	58.6	41	T	41
drad30_11-1	rad30Δ	25	15	I	140718	1	SNP	G	A	60	53.3/46.7	32/28	G	32	A	28
drad30_11-1	rad30Δ	25	15	I	153954	1	SNP	G	A	80	53.8/46.3	43/37	A	43	G	37
drad30_11-1	rad30Δ	25	15	I	194521	1	SNP	C	T	73	61.6	45	T	45
drad30_11-1	rad30Δ	25	15	I	202723	1	SNP	G	A	96	52.1/47.9	50/46	A	50	G	46
drad30_11-1	rad30Δ	25	15	I	205520	1	SNP	C	T	4	50	2	T	2
drad30_11-1	rad30Δ	25	15	I	207536	1	SNP	G	A	88	51.1/47.7	45/42	G	45	A	42
drad30_11-1	rad30Δ	25	15	II	87827	1	SNP	C	T	41	51.2/48.8	21/20	C	21	T	20
drad30_11-1	rad30Δ	25	15	II	87828	1	SNP	C	T	41	51.2/48.8	21/20	C	21	T	20
drad30_11-1	rad30Δ	25	15	II	104327	1	SNP	G	A	48	52.1/47.9	25/23	G	25	A	23
drad30_11-1	rad30Δ	25	15	II	143037	1	SNP	G	A	42	54.8/45.2	23/19	G	23	A	19
drad30_11-1	rad30Δ	25	15	II	152143	1	SNP	C	T	44	52.3/47.7	23/21	C	23	T	21
drad30_11-1	rad30Δ	25	15	II	214502	1	SNP	G	A	46	52.2/47.8	24/22	A	24	G	22
drad30_11-1	rad30Δ	25	15	II	216630	1	SNP	G	A	32	50.0/50.0	16/16	A	16	G	16
drad30_11-1	rad30Δ	25	15	II	221828	1	SNP	C	T	24	50.0/50.0	2023-12-12	C	12	T	12
drad30_11-1	rad30Δ	25	15	II	238466	1	SNP	T	A	29	51.7/48.3	15/14	A	15	T	14
drad30_11-1	rad30Δ	25	15	II	259021	1	SNP	A	G	27	51.9/48.1	14/13	A	14	G	13
drad30_11-1	rad30Δ	25	15	II	327584	1	SNP	A	G	28	53.6/46.4	15/13	G	15	A	13
drad30_11-1	rad30Δ	25	15	II	372236	1	SNP	G	A	26	50.0/50.0	13/13	A	13	G	13
drad30_11-1	rad30Δ	25	15	II	409705	1	SNP	C	T	27	51.9/48.1	14/13	C	14	T	13
drad30_11-1	rad30Δ	25	15	II	448899	1	SNP	C	T	33	54.5/45.5	18/15	C	18	T	15
drad30_11-1	rad30Δ	25	15	II	482099	1	SNP	G	A	29	55.2	16	A	16
drad30_11-1	rad30Δ	25	15	II	511507	1	SNP	C	T	31	51.6/48.4	16/15	C	16	T	15
drad30_11-1	rad30Δ	25	15	II	520910	1	SNP	C	T	38	50.0/50.0	19/19	C	19	T	19
drad30_11-1	rad30Δ	25	15	II	526529	1	SNP	C	T	40	55.0/45.0	22/18	C	22	T	18
drad30_11-1	rad30Δ	25	15	II	539384	1	SNP	A	T	27	63	17	T	17
drad30_11-1	rad30Δ	25	15	II	559668	1	SNP	C	A	23	56.5	13	A	13
drad30_11-1	rad30Δ	25	15	II	572869	1	SNP	G	A	50	58	29	A	29
drad30_11-1	rad30Δ	25	15	II	578091	1	SNP	C	T	35	77.1	27	T	27
drad30_11-1	rad30Δ	25	15	II	605394	1	SNP	C	T	40	60	24	T	24
drad30_11-1	rad30Δ	25	15	II	635339	1	SNP	C	T	44	50.0/50.0	22/22	C	22	T	22
drad30_11-1	rad30Δ	25	15	II	671350	1	SNP	A	T	42	57.1	24	T	24
drad30_11-1	rad30Δ	25	15	II	681899	1	SNP	A	T	26	73.1	19	T	19
drad30_11-1	rad30Δ	25	15	II	697639	1	SNP	A	G	48	58.3	28	G	28
drad30_11-1	rad30Δ	25	15	II	697783	1	SNP	G	A	38	52.6/47.4	20/18	A	20	G	18
drad30_11-1	rad30Δ	25	15	II	715788	1	SNP	G	A	46	56.5	26	A	26
drad30_11-1	rad30Δ	25	15	II	727244	1	SNP	A	G	54	53.7/46.3	29/25	A	29	G	25
drad30_11-1	rad30Δ	25	15	II	737611	1	SNP	A	G	43	53.5/46.5	23/20	A	23	G	20
drad30_11-1	rad30Δ	25	15	II	757593	1	SNP	G	A	59	62.7	37	A	37
drad30_11-1	rad30Δ	25	15	II	764754	1	SNP	C	T	53	98.1	52	T	52
drad30_11-1	rad30Δ	25	15	II	782221	1	SNP	C	A	53	54.7/45.3	29/24	C	29	A	24
drad30_11-1	rad30Δ	25	15	II	783972	1	SNP	G	A	50	60	30	A	30
drad30_11-1	rad30Δ	25	15	II	794214	1	SNP	C	T	70	51.4/48.6	36/34	T	36	C	34
drad30_11-1	rad30Δ	25	15	III	16303	1	SNP	A	G	82	63.4	52	G	52
drad30_11-1	rad30Δ	25	15	III	36083	1	SNP	A	T	70	50.0/50.0	35/35	A	35	T	35
drad30_11-1	rad30Δ	25	15	III	57148	1	SNP	G	A	55	52.7	29	A	29
drad30_11-1	rad30Δ	25	15	III	85050	1	SNP	C	A	4	50.0/50.0	2023-02-02	A	2	C	2
drad30_11-1	rad30Δ	25	15	III	124399	1	SNP	C	T	62	56.5	35	T	35
drad30_11-1	rad30Δ	25	15	III	163223	1	SNP	T	A	48	56.3	27	A	27
drad30_11-1	rad30Δ	25	15	III	168079	1	SNP	G	A	53	52.8/47.2	28/25	G	28	A	25
drad30_11-1	rad30Δ	25	15	III	168996	1	SNP	G	A	60	50.0/50.0	30/30	A	30	G	30
drad30_11-1	rad30Δ	25	15	III	168997	1	SNP	G	A	60	51.7/48.3	31/29	G	31	A	29
drad30_11-1	rad30Δ	25	15	III	181047	1	SNP	A	T	45	53.3/46.7	24/21	T	24	A	21
drad30_11-1	rad30Δ	25	15	III	244391	1	SNP	T	A	71	52.1/47.9	37/34	A	37	T	34
drad30_11-1	rad30Δ	25	15	III	270181	1	SNP	A	T	56	51.8/48.2	29/27	A	29	T	27
drad30_11-1	rad30Δ	25	15	III	292906	1	SNP	T	A	70	57.1	40	A	40
drad30_11-1	rad30Δ	25	15	III	295294	1	SNP	C	T	64	51.6/48.4	33/31	C	33	T	31
drad30_11-1	rad30Δ	25	15	IV	28184	1	SNP	G	A	44	50.0/50.0	22/22	A	22	G	22
drad30_11-1	rad30Δ	25	15	IV	38704	1	SNP	C	T	44	52.3/47.7	23/21	T	23	C	21
drad30_11-1	rad30Δ	25	15	IV	87168	1	SNP	G	A	37	54.1/45.9	20/17	G	20	A	17
drad30_11-1	rad30Δ	25	15	IV	93708	1	SNP	G	A	47	55.3	26	A	26
drad30_11-1	rad30Δ	25	15	IV	107032	1	SNP	G	A	41	51.2/48.8	21/20	A	21	G	20
drad30_11-1	rad30Δ	25	15	IV	139943	1	SNP	C	T	36	100	36	T	36
drad30_11-1	rad30Δ	25	15	IV	166086	1	SNP	G	A	47	61.7	29	A	29
drad30_11-1	rad30Δ	25	15	IV	167202	1	SNP	G	A	36	100	36	A	36
drad30_11-1	rad30Δ	25	15	IV	190821	1	SNP	C	T	23	52.2/47.8	2023-12-11	T	12	C	11
drad30_11-1	rad30Δ	25	15	IV	207812	1	SNP	G	A	31	51.6/48.4	16/15	A	16	G	15
drad30_11-1	rad30Δ	25	15	IV	210943	1	SNP	T	A	23	56.5	13	A	13
drad30_11-1	rad30Δ	25	15	IV	311344	1	SNP	C	G	28	53.6/46.4	15/13	C	15	G	13
drad30_11-1	rad30Δ	25	15	IV	322569	1	SNP	C	A	26	50.0/50.0	13/13	A	13	C	13
drad30_11-1	rad30Δ	25	15	IV	349539	1	SNP	T	A	19	68.4	13	A	13
drad30_11-1	rad30Δ	25	15	IV	352944	1	SNP	G	A	23	60.9	14	A	14
drad30_11-1	rad30Δ	25	15	IV	414478	1	SNP	A	T	21	66.7	14	T	14
drad30_11-1	rad30Δ	25	15	IV	437097	1	SNP	C	A	26	53.8/46.2	14/12	C	14	A	12
drad30_11-1	rad30Δ	25	15	IV	520185	1	SNP	G	A	17	52.9/47.1	2023-09-08	G	9	A	8
drad30_11-1	rad30Δ	25	15	IV	523041	1	SNP	T	A	19	52.6/47.4	2023-10-09	T	10	A	9
drad30_11-1	rad30Δ	25	15	IV	543542	1	SNP	C	A	21	66.7	14	A	14
drad30_11-1	rad30Δ	25	15	IV	567234	1	SNP	C	T	23	52.2/47.8	2023-12-11	T	12	C	11
drad30_11-1	rad30Δ	25	15	IV	580284	1	SNP	C	T	13	61.5	8	T	8
drad30_11-1	rad30Δ	25	15	IV	626472	1	SNP	G	A	21	61.9	13	A	13
drad30_11-1	rad30Δ	25	15	IV	637611	1	SNP	C	T	20	50.0/50.0	2023-10-10	C	10	T	10
drad30_11-1	rad30Δ	25	15	IV	671772	1	SNP	G	T	24	50.0/50.0	2023-12-12	G	12	T	12
drad30_11-1	rad30Δ	25	15	IV	681364	1	SNP	C	T	18	72.2	13	T	13
drad30_11-1	rad30Δ	25	15	IV	682129	1	SNP	C	A	30	53.3/46.7	16/14	C	16	A	14
drad30_11-1	rad30Δ	25	15	IV	682131	1	SNP	C	T	31	51.6/48.4	16/15	C	16	T	15
drad30_11-1	rad30Δ	25	15	IV	683877	1	SNP	A	T	27	70.4	19	T	19
drad30_11-1	rad30Δ	25	15	IV	732978	1	SNP	T	A	21	52.4/47.6	2023-11-10	A	11	T	10
drad30_11-1	rad30Δ	25	15	IV	738898	1	SNP	G	A	19	52.6/47.4	2023-10-09	G	10	A	9
drad30_11-1	rad30Δ	25	15	IV	742613	1	SNP	G	A	21	52.4/47.6	2023-11-10	G	11	A	10
drad30_11-1	rad30Δ	25	15	IV	775720	1	SNP	G	T	15	53.3/46.7	2023-08-07	G	8	T	7
drad30_11-1	rad30Δ	25	15	IV	802824	1	SNP	C	T	27	55.6	15	T	15
drad30_11-1	rad30Δ	25	15	IV	808269	1	SNP	G	A	18	55.6	10	A	10
drad30_11-1	rad30Δ	25	15	IV	814013	1	SNP	G	A	22	68.2	15	A	15
drad30_11-1	rad30Δ	25	15	IV	839166	1	SNP	G	A	23	52.2/47.8	2023-12-11	A	12	G	11
drad30_11-1	rad30Δ	25	15	IV	839167	1	SNP	G	A	23	52.2/47.8	2023-12-11	A	12	G	11
drad30_11-1	rad30Δ	25	15	IV	874894	1	SNP	C	T	6	66.7	4	T	4
drad30_11-1	rad30Δ	25	15	IV	896834	1	SNP	T	A	22	59.1	13	A	13
drad30_11-1	rad30Δ	25	15	IV	908087	1	SNP	C	T	18	61.1	11	T	11
drad30_11-1	rad30Δ	25	15	IV	932609	1	SNP	A	G	34	52.9/47.1	18/16	G	18	A	16
drad30_11-1	rad30Δ	25	15	IV	963757	1	SNP	G	A	22	50.0/50.0	2023-11-11	A	11	G	11
drad30_11-1	rad30Δ	25	15	IV	964587	1	SNP	T	A	30	50.0/50.0	15/15	A	15	T	15
drad30_11-1	rad30Δ	25	15	IV	986487	1	SNP	A	T	17	52.9/47.1	2023-09-08	T	9	A	8
drad30_11-1	rad30Δ	25	15	IV	1021342	1	SNP	C	T	23	60.9	14	T	14
drad30_11-1	rad30Δ	25	15	IV	1074444	1	SNP	G	A	20	60	12	A	12
drad30_11-1	rad30Δ	25	15	IV	1087302	1	SNP	A	T	31	67.7	21	T	21
drad30_11-1	rad30Δ	25	15	IV	1087303	1	SNP	G	A	32	65.6	21	A	21
drad30_11-1	rad30Δ	25	15	IV	1089621	1	SNP	G	A	16	68.8	11	A	11
drad30_11-1	rad30Δ	25	15	IV	1136613	1	SNP	G	A	21	52.4/47.6	2023-11-10	G	11	A	10
drad30_11-1	rad30Δ	25	15	IV	1151304	1	SNP	C	T	20	50.0/50.0	2023-10-10	C	10	T	10
drad30_11-1	rad30Δ	25	15	IV	1173522	1	SNP	A	T	25	56	14	T	14
drad30_11-1	rad30Δ	25	15	IV	1173523	1	SNP	G	A	25	56	14	A	14
drad30_11-1	rad30Δ	25	15	IV	1217964	1	SNP	G	T	16	50.0/50.0	2023-08-08	G	8	T	8
drad30_11-1	rad30Δ	25	15	IV	1263897	1	SNP	A	T	29	51.7/48.3	15/14	A	15	T	14
drad30_11-1	rad30Δ	25	15	IV	1305905	1	SNP	G	A	41	53.7/46.3	22/19	G	22	A	19
drad30_11-1	rad30Δ	25	15	IV	1345607	1	SNP	G	A	36	55.6	20	A	20
drad30_11-1	rad30Δ	25	15	IV	1385418	1	SNP	A	T	26	69.2	18	T	18
drad30_11-1	rad30Δ	25	15	IV	1399748	1	SNP	C	T	31	58.1	18	T	18
drad30_11-1	rad30Δ	25	15	IV	1451392	1	SNP	A	G	39	51.3/48.7	20/19	G	20	A	19
drad30_11-1	rad30Δ	25	15	IV	1491240	1	SNP	A	T	42	52.4/47.6	22/20	T	22	A	20
drad30_11-1	rad30Δ	25	15	IV	1507528	1	SNP	C	T	50	50.0/50.0	25/25	C	25	T	25
drad30_11-1	rad30Δ	25	15	V	23738	1	SNP	C	T	67	56.7	38	T	38
drad30_11-1	rad30Δ	25	15	V	25253	1	SNP	C	T	56	53.6/46.4	30/26	T	30	C	26
drad30_11-1	rad30Δ	25	15	V	25485	1	SNP	C	T	62	50.0/50.0	31/31	C	31	T	31
drad30_11-1	rad30Δ	25	15	V	39671	1	SNP	G	A	55	61.8	34	A	34
drad30_11-1	rad30Δ	25	15	V	50099	1	SNP	C	T	52	59.6	31	T	31
drad30_11-1	rad30Δ	25	15	V	62886	1	SNP	C	T	52	51.9/48.1	27/25	T	27	C	25
drad30_11-1	rad30Δ	25	15	V	95808	1	SNP	G	A	50	62	31	A	31
drad30_11-1	rad30Δ	25	15	V	99334	1	SNP	T	C	60	51.7/48.3	31/29	C	31	T	29
drad30_11-1	rad30Δ	25	15	V	115468	1	SNP	G	A	43	53.5/46.5	23/20	G	23	A	20
drad30_11-1	rad30Δ	25	15	V	118122	1	SNP	T	A	40	55.0/45.0	22/18	T	22	A	18
drad30_11-1	rad30Δ	25	15	V	170143	1	SNP	G	A	33	57.6	19	A	19
drad30_11-1	rad30Δ	25	15	V	177535	1	SNP	C	T	42	52.4/47.6	22/20	T	22	C	20
drad30_11-1	rad30Δ	25	15	V	189831	1	SNP	G	A	36	58.3	21	A	21
drad30_11-1	rad30Δ	25	15	V	284722	1	SNP	G	A	27	51.9/48.1	14/13	G	14	A	13
drad30_11-1	rad30Δ	25	15	V	298328	1	SNP	G	A	37	59.5	22	A	22
drad30_11-1	rad30Δ	25	15	V	324680	1	SNP	G	A	36	50.0/50.0	18/18	A	18	G	18
drad30_11-1	rad30Δ	25	15	V	334372	1	SNP	T	A	30	53.3/46.7	16/14	A	16	T	14
drad30_11-1	rad30Δ	25	15	V	334373	1	SNP	A	C	32	50.0/50.0	16/16	A	16	C	16
drad30_11-1	rad30Δ	25	15	V	344021	1	SNP	G	A	40	72.5	29	A	29
drad30_11-1	rad30Δ	25	15	V	344942	1	SNP	G	A	42	52.4/45.2	22/19	G	22	A	19
drad30_11-1	rad30Δ	25	15	VI	15021	1	SNP	G	A	84	98.8	83	A	83
drad30_11-1	rad30Δ	25	15	VI	28888	1	SNP	T	A	77	100	77	A	77
drad30_11-1	rad30Δ	25	15	VI	40669	1	SNP	A	T	67	100	67	T	67
drad30_11-1	rad30Δ	25	15	VI	91049	1	SNP	C	T	83	56.6	47	T	47
drad30_11-1	rad30Δ	25	15	VI	91560	1	SNP	C	T	86	52.3/47.7	45/41	T	45	C	41
drad30_11-1	rad30Δ	25	15	VI	94503	1	SNP	G	A	84	50.0/50.0	42/42	A	42	G	42
drad30_11-1	rad30Δ	25	15	VI	96814	1	SNP	G	A	70	52.9/45.7	37/32	A	37	G	32
drad30_11-1	rad30Δ	25	15	VI	109298	1	SNP	G	A	68	52.9/47.1	36/32	A	36	G	32
drad30_11-1	rad30Δ	25	15	VI	109508	1	SNP	G	A	68	52.9/47.1	36/32	G	36	A	32
drad30_11-1	rad30Δ	25	15	VI	133251	1	SNP	C	T	80	51.3/48.8	41/39	C	41	T	39
drad30_11-1	rad30Δ	25	15	VI	147494	1	SNP	G	A	70	100	70	A	70
drad30_11-1	rad30Δ	25	15	VI	147495	1	SNP	G	A	69	100	69	A	69
drad30_11-1	rad30Δ	25	15	VI	166892	1	SNP	C	A	78	57.7	45	A	45
drad30_11-1	rad30Δ	25	15	VI	167670	1	SNP	T	A	87	59.8	52	A	52
drad30_11-1	rad30Δ	25	15	VI	191963	1	SNP	G	A	80	50.0/50.0	40/40	A	40	G	40
drad30_11-1	rad30Δ	25	15	VI	255472	1	SNP	A	G	72	50.0/48.6	36/35	A	36	G	35
drad30_11-1	rad30Δ	25	15	VII	1797	1	SNP	T	A	60	100	60	A	60
drad30_11-1	rad30Δ	25	15	VII	95990	1	SNP	C	T	31	100	31	T	31
drad30_11-1	rad30Δ	25	15	VII	153418	1	SNP	A	T	31	100	31	T	31
drad30_11-1	rad30Δ	25	15	VII	164405	1	SNP	T	A	46	97.8	45	A	45
drad30_11-1	rad30Δ	25	15	VII	205363	1	SNP	G	A	26	100	26	A	26
drad30_11-1	rad30Δ	25	15	VII	310849	1	SNP	C	T	28	67.9	19	T	19
drad30_11-1	rad30Δ	25	15	VII	344108	1	SNP	A	G	31	64.5	20	G	20
drad30_11-1	rad30Δ	25	15	VII	358465	1	SNP	T	A	19	52.6/47.4	2023-10-09	A	10	T	9
drad30_11-1	rad30Δ	25	15	VII	434207	1	SNP	C	T	31	61.3	19	T	19
drad30_11-1	rad30Δ	25	15	VII	436170	1	SNP	C	T	24	50.0/50.0	2023-12-12	C	12	T	12
drad30_11-1	rad30Δ	25	15	VII	446281	1	SNP	G	T	27	59.3	16	T	16
drad30_11-1	rad30Δ	25	15	VII	538223	1	SNP	T	G	11	54.5/45.5	2023-06-05	T	6	G	5
drad30_11-1	rad30Δ	25	15	VII	560356	1	SNP	C	T	26	50.0/50.0	13/13	C	13	T	13
drad30_11-1	rad30Δ	25	15	VII	561906	1	SNP	A	T	23	56.5	13	T	13
drad30_11-1	rad30Δ	25	15	VII	621579	1	SNP	C	T	16	50.0/50.0	2023-08-08	C	8	T	8
drad30_11-1	rad30Δ	25	15	VII	621621	1	SNP	A	T	20	55.0/45.0	2023-11-09	T	11	A	9
drad30_11-1	rad30Δ	25	15	VII	637761	1	SNP	G	A	25	60	15	A	15
drad30_11-1	rad30Δ	25	15	VII	650325	1	SNP	G	A	29	55.2	16	A	16
drad30_11-1	rad30Δ	25	15	VII	658245	1	SNP	C	T	20	50.0/50.0	2023-10-10	C	10	T	10
drad30_11-1	rad30Δ	25	15	VII	667188	1	SNP	G	A	23	52.2/47.8	2023-12-11	A	12	G	11
drad30_11-1	rad30Δ	25	15	VII	690295	1	SNP	G	T	29	51.7/48.3	15/14	T	15	G	14
drad30_11-1	rad30Δ	25	15	VII	780354	1	SNP	C	T	22	54.5/45.5	2023-12-10	T	12	C	10
drad30_11-1	rad30Δ	25	15	VII	792845	1	SNP	G	A	31	54.8/45.2	17/14	G	17	A	14
drad30_11-1	rad30Δ	25	15	VII	829108	1	SNP	C	T	24	54.2/45.8	13/11	C	13	T	11
drad30_11-1	rad30Δ	25	15	VII	837034	1	SNP	C	T	21	57.1	12	T	12
drad30_11-1	rad30Δ	25	15	VII	860396	1	SNP	G	A	36	58.3	21	A	21
drad30_11-1	rad30Δ	25	15	VII	883447	1	SNP	G	T	45	64.4	29	T	29
drad30_11-1	rad30Δ	25	15	VII	901821	1	SNP	G	A	31	51.6/48.4	16/15	G	16	A	15
drad30_11-1	rad30Δ	25	15	VII	968846	1	SNP	C	T	21	61.9	13	T	13
drad30_11-1	rad30Δ	25	15	VII	984486	1	SNP	A	T	65	55.4	36	T	36
drad30_11-1	rad30Δ	25	15	VII	1009235	1	SNP	G	A	37	54.1/45.9	20/17	A	20	G	17
drad30_11-1	rad30Δ	25	15	VII	1014025	1	SNP	G	A	48	58.3	28	A	28
drad30_11-1	rad30Δ	25	15	VII	1051846	1	SNP	C	T	22	54.5/45.5	2023-12-10	C	12	T	10
drad30_11-1	rad30Δ	25	15	VII	1066067	1	SNP	G	A	55	60	33	A	33
drad30_11-1	rad30Δ	25	15	VII	1082939	1	SNP	A	T	38	52.6/47.4	20/18	A	20	T	18
drad30_11-1	rad30Δ	25	15	VII	1084302	1	SNP	G	T	48	54.2/45.8	26/22	T	26	G	22
drad30_11-1	rad30Δ	25	15	VIII	97093	1	SNP	G	A	56	53.6/46.4	30/26	A	30	G	26
drad30_11-1	rad30Δ	25	15	VIII	103270	1	SNP	G	A	34	61.8	21	A	21
drad30_11-1	rad30Δ	25	15	VIII	116119	1	SNP	G	A	40	52.5/47.5	21/19	A	21	G	19
drad30_11-1	rad30Δ	25	15	VIII	116845	1	SNP	C	T	49	65.3	32	T	32
drad30_11-1	rad30Δ	25	15	VIII	164456	1	SNP	G	A	52	51.9/46.2	27/24	G	27	A	24
drad30_11-1	rad30Δ	25	15	VIII	184242	1	SNP	C	T	31	51.6/48.4	16/15	C	16	T	15
drad30_11-1	rad30Δ	25	15	VIII	210217	1	SNP	C	T	33	60.6	20	T	20
drad30_11-1	rad30Δ	25	15	VIII	269774	1	SNP	G	A	36	50.0/50.0	18/18	A	18	G	18
drad30_11-1	rad30Δ	25	15	VIII	292294	1	SNP	G	A	36	94.4	34	A	34
drad30_11-1	rad30Δ	25	15	VIII	322396	1	SNP	C	A	34	55.9	19	A	19
drad30_11-1	rad30Δ	25	15	VIII	343316	1	SNP	C	T	42	54.8/45.2	23/19	T	23	C	19
drad30_11-1	rad30Δ	25	15	VIII	343317	1	SNP	C	T	42	54.8/45.2	23/19	T	23	C	19
drad30_11-1	rad30Δ	25	15	VIII	523395	1	SNP	C	T	40	57.5	23	T	23
drad30_11-1	rad30Δ	25	15	VIII	528833	1	SNP	G	A	46	95.7	44	A	44
drad30_11-1	rad30Δ	25	15	VIII	530837	1	SNP	T	A	55	96.4	53	A	53
drad30_11-1	rad30Δ	25	15	VIII	562374	1	SNP	G	A	62	59.7	37	A	37
drad30_11-1	rad30Δ	25	15	IX	30581	1	SNP	G	T	71	56.3	40	T	40
drad30_11-1	rad30Δ	25	15	IX	37680	1	SNP	C	T	52	61.5	32	T	32
drad30_11-1	rad30Δ	25	15	IX	47041	1	SNP	G	A	67	50.7/47.8	34/32	A	34	G	32
drad30_11-1	rad30Δ	25	15	IX	88116	1	SNP	A	C	44	52.3/47.7	23/21	C	23	A	21
drad30_11-1	rad30Δ	25	15	IX	117559	1	SNP	G	A	54	51.9/48.1	28/26	G	28	A	26
drad30_11-1	rad30Δ	25	15	IX	130592	1	SNP	C	T	63	52.4/47.6	33/30	T	33	C	30
drad30_11-1	rad30Δ	25	15	IX	150062	1	SNP	C	T	54	51.9/46.3	28/25	C	28	T	25
drad30_11-1	rad30Δ	25	15	IX	168394	1	SNP	T	A	54	57.4	31	A	31
drad30_11-1	rad30Δ	25	15	IX	173010	1	SNP	G	A	53	50.9/49.1	27/26	G	27	A	26
drad30_11-1	rad30Δ	25	15	IX	189083	1	SNP	C	A	47	48.9/48.9	23/23	A	23	C	23
drad30_11-1	rad30Δ	25	15	IX	258505	1	SNP	C	T	54	68.5	37	T	37
drad30_11-1	rad30Δ	25	15	IX	290463	1	SNP	G	A	39	51.3/48.7	20/19	A	20	G	19
drad30_11-1	rad30Δ	25	15	IX	295709	1	SNP	C	T	53	50.9/47.2	27/25	T	27	C	25
drad30_11-1	rad30Δ	25	15	IX	323036	1	SNP	C	T	56	51.8/48.2	29/27	C	29	T	27
drad30_11-1	rad30Δ	25	15	IX	334069	1	SNP	G	A	58	51.7/48.3	30/28	G	30	A	28
drad30_11-1	rad30Δ	25	15	IX	384926	1	SNP	C	T	78	57.7	45	T	45
drad30_11-1	rad30Δ	25	15	IX	384927	1	SNP	C	T	79	58.2	46	T	46
drad30_11-1	rad30Δ	25	15	IX	400379	1	SNP	C	A	67	58.2	39	A	39
drad30_11-1	rad30Δ	25	15	X	40334	1	SNP	G	A	63	50.8/47.6	32/30	A	32	G	30
drad30_11-1	rad30Δ	25	15	X	91873	1	SNP	C	T	57	50.9/49.1	29/28	T	29	C	28
drad30_11-1	rad30Δ	25	15	X	156603	1	SNP	G	A	26	61.5	16	A	16
drad30_11-1	rad30Δ	25	15	X	168383	1	SNP	C	T	39	53.8/46.2	21/18	C	21	T	18
drad30_11-1	rad30Δ	25	15	X	231972	1	SNP	A	T	31	54.8/45.2	17/14	A	17	T	14
drad30_11-1	rad30Δ	25	15	X	257761	1	SNP	G	A	43	51.2/48.8	22/21	A	22	G	21
drad30_11-1	rad30Δ	25	15	X	257762	1	SNP	G	A	43	51.2/48.8	22/21	A	22	G	21
drad30_11-1	rad30Δ	25	15	X	356411	1	SNP	G	A	27	55.6	15	A	15
drad30_11-1	rad30Δ	25	15	X	360252	1	SNP	G	A	21	57.1	12	A	12
drad30_11-1	rad30Δ	25	15	X	360279	1	SNP	C	T	20	60	12	T	12
drad30_11-1	rad30Δ	25	15	X	403176	1	SNP	C	T	33	66.7	22	T	22
drad30_11-1	rad30Δ	25	15	X	420976	1	SNP	G	A	25	56	14	A	14
drad30_11-1	rad30Δ	25	15	X	505379	1	SNP	G	A	50	100	50	A	50
drad30_11-1	rad30Δ	25	15	X	537144	1	SNP	C	T	28	100	28	T	28
drad30_11-1	rad30Δ	25	15	X	541967	1	SNP	C	A	36	97.2	35	A	35
drad30_11-1	rad30Δ	25	15	X	618165	1	SNP	G	A	27	96.3	26	A	26
drad30_11-1	rad30Δ	25	15	X	645482	1	SNP	G	A	45	100	45	A	45
drad30_11-1	rad30Δ	25	15	X	664591	1	SNP	C	A	59	96.6	57	A	57
drad30_11-1	rad30Δ	25	15	X	690566	1	SNP	A	T	64	100	64	T	64
drad30_11-1	rad30Δ	25	15	X	707733	1	SNP	C	T	58	100	58	T	58
drad30_11-1	rad30Δ	25	15	X	707917	1	SNP	C	T	42	100	42	T	42
drad30_11-1	rad30Δ	25	15	X	707918	1	SNP	T	G	44	97.7	43	G	43
drad30_11-1	rad30Δ	25	15	X	707937	1	SNP	C	T	49	100	49	T	49
drad30_11-1	rad30Δ	25	15	X	721331	1	SNP	C	A	59	100	59	A	59
drad30_11-1	rad30Δ	25	15	X	721785	1	SNP	T	C	63	100	63	C	63
drad30_11-1	rad30Δ	25	15	X	745634	1	SNP	T	G	6	66.7	4	G	4
drad30_11-1	rad30Δ	25	15	X	745635	1	SNP	A	G	6	50	3	G	3
drad30_11-1	rad30Δ	25	15	X	745645	1	SNP	T	G	4	75	3	G	3
drad30_11-1	rad30Δ	25	15	X	745674	1	SNP	T	G	11	54.5/45.5	2023-06-05	T	6	G	5
drad30_11-1	rad30Δ	25	15	XI	13162	1	SNP	G	A	43	60.5	26	A	26
drad30_11-1	rad30Δ	25	15	XI	26299	1	SNP	C	T	35	62.9	22	T	22
drad30_11-1	rad30Δ	25	15	XI	46313	1	SNP	G	T	46	63	29	T	29
drad30_11-1	rad30Δ	25	15	XI	62724	1	SNP	G	A	62	56.5	35	A	35
drad30_11-1	rad30Δ	25	15	XI	87043	1	SNP	G	A	49	59.2	29	A	29
drad30_11-1	rad30Δ	25	15	XI	98204	1	SNP	G	A	31	51.6/48.4	16/15	G	16	A	15
drad30_11-1	rad30Δ	25	15	XI	140178	1	SNP	G	A	37	54.1/45.9	20/17	G	20	A	17
drad30_11-1	rad30Δ	25	15	XI	196962	1	SNP	G	A	46	60.9	28	A	28
drad30_11-1	rad30Δ	25	15	XI	221022	1	SNP	A	T	43	53.5/46.5	23/20	T	23	A	20
drad30_11-1	rad30Δ	25	15	XI	229444	1	SNP	T	C	34	50.0/47.1	17/16	C	17	T	16
drad30_11-1	rad30Δ	25	15	XI	271999	1	SNP	T	A	43	53.5/46.5	23/20	A	23	T	20
drad30_11-1	rad30Δ	25	15	XI	287050	1	SNP	G	A	35	100	35	A	35
drad30_11-1	rad30Δ	25	15	XI	329301	1	SNP	A	C	41	63.4	26	C	26
drad30_11-1	rad30Δ	25	15	XI	335102	1	SNP	T	A	11	63.6	7	A	7
drad30_11-1	rad30Δ	25	15	XI	365649	1	SNP	C	T	35	54.3/45.7	19/16	C	19	T	16
drad30_11-1	rad30Δ	25	15	XI	370963	1	SNP	T	C	34	52.9/47.1	18/16	C	18	T	16
drad30_11-1	rad30Δ	25	15	XI	385306	1	SNP	T	A	29	51.7/48.3	15/14	T	15	A	14
drad30_11-1	rad30Δ	25	15	XI	422901	1	SNP	C	T	41	53.7/46.3	22/19	C	22	T	19
drad30_11-1	rad30Δ	25	15	XI	440381	1	SNP	A	G	27	51.9/48.1	14/13	A	14	G	13
drad30_11-1	rad30Δ	25	15	XI	469344	1	SNP	C	T	49	51.0/49.0	25/24	T	25	C	24
drad30_11-1	rad30Δ	25	15	XI	504637	1	SNP	C	T	39	64.1	25	T	25
drad30_11-1	rad30Δ	25	15	XI	587050	1	SNP	A	T	45	57.8	26	T	26
drad30_11-1	rad30Δ	25	15	XI	594197	1	SNP	C	T	54	51.9/48.1	28/26	C	28	T	26
drad30_11-1	rad30Δ	25	15	XI	594566	1	SNP	C	A	60	55.0/45.0	33/27	A	33	C	27
drad30_11-1	rad30Δ	25	15	XI	604266	1	SNP	G	A	47	53.2/46.8	25/22	A	25	G	22
drad30_11-1	rad30Δ	25	15	XI	620122	1	SNP	C	A	58	53.4/46.6	31/27	A	31	C	27
drad30_11-1	rad30Δ	25	15	XI	626731	1	SNP	C	T	43	60.5	26	T	26
drad30_11-1	rad30Δ	25	15	XI	666471	1	SNP	G	A	63	52.4/47.6	33/30	A	33	G	30
drad30_11-1	rad30Δ	25	15	XII	1888	1	SNP	T	C	4	50.0/50.0	2023-02-02	C	2	T	2
drad30_11-1	rad30Δ	25	15	XII	1944	1	SNP	T	A	4	50.0/50.0	2023-02-02	A	2	T	2
drad30_11-1	rad30Δ	25	15	XII	5831	1	SNP	A	T	69	50.7/47.8	35/33	T	35	A	33
drad30_11-1	rad30Δ	25	15	XII	28622	1	SNP	G	A	54	53.7/46.3	29/25	G	29	A	25
drad30_11-1	rad30Δ	25	15	XII	41493	1	SNP	C	A	54	61.1	33	A	33
drad30_11-1	rad30Δ	25	15	XII	58926	1	SNP	G	A	43	53.5/46.5	23/20	A	23	G	20
drad30_11-1	rad30Δ	25	15	XII	93298	1	SNP	G	A	43	55.8	24	A	24
drad30_11-1	rad30Δ	25	15	XII	176900	1	SNP	G	T	42	54.8/45.2	23/19	T	23	G	19
drad30_11-1	rad30Δ	25	15	XII	287228	1	SNP	C	T	33	54.5/45.5	18/15	C	18	T	15
drad30_11-1	rad30Δ	25	15	XII	295476	1	SNP	G	A	31	58.1	18	A	18
drad30_11-1	rad30Δ	25	15	XII	301641	1	SNP	G	A	38	57.9	22	A	22
drad30_11-1	rad30Δ	25	15	XII	306620	1	SNP	T	A	13	53.8/46.2	2023-07-06	A	7	T	6
drad30_11-1	rad30Δ	25	15	XII	564945	1	SNP	A	G	25	52.0/48.0	13/12	A	13	G	12
drad30_11-1	rad30Δ	25	15	XII	565316	1	SNP	G	A	22	59.1	13	A	13
drad30_11-1	rad30Δ	25	15	XII	572921	1	SNP	G	A	26	57.7	15	A	15
drad30_11-1	rad30Δ	25	15	XII	577772	1	SNP	C	T	19	57.9	11	T	11
drad30_11-1	rad30Δ	25	15	XII	675456	1	SNP	C	T	30	66.7	20	T	20
drad30_11-1	rad30Δ	25	15	XII	726032	1	SNP	A	G	25	96	24	G	24
drad30_11-1	rad30Δ	25	15	XII	798997	1	SNP	C	T	24	95.8	23	T	23
drad30_11-1	rad30Δ	25	15	XII	806856	1	SNP	C	T	24	95.8	23	T	23
drad30_11-1	rad30Δ	25	15	XII	851686	1	SNP	G	A	38	100	38	A	38
drad30_11-1	rad30Δ	25	15	XII	878779	1	SNP	G	T	30	100	30	T	30
drad30_11-1	rad30Δ	25	15	XII	878889	1	SNP	C	T	31	100	31	T	31
drad30_11-1	rad30Δ	25	15	XII	976172	1	SNP	T	A	30	96.7	29	A	29
drad30_11-1	rad30Δ	25	15	XII	1009092	1	SNP	G	A	40	100	40	A	40
drad30_11-1	rad30Δ	25	15	XIII	8402	1	SNP	C	T	46	97.8	45	T	45
drad30_11-1	rad30Δ	25	15	XIII	65713	1	SNP	C	T	52	100	52	T	52
drad30_11-1	rad30Δ	25	15	XIII	78528	1	SNP	G	T	54	53.7/46.3	29/25	G	29	T	25
drad30_11-1	rad30Δ	25	15	XIII	84331	1	SNP	G	A	49	63.3	31	A	31
drad30_11-1	rad30Δ	25	15	XIII	84785	1	SNP	G	A	38	55.3	21	A	21
drad30_11-1	rad30Δ	25	15	XIII	116062	1	SNP	C	T	35	100	35	T	35
drad30_11-1	rad30Δ	25	15	XIII	143174	1	SNP	C	T	40	97.5	39	T	39
drad30_11-1	rad30Δ	25	15	XIII	198529	1	SNP	A	G	5	80	4	G	4
drad30_11-1	rad30Δ	25	15	XIII	225908	1	SNP	T	A	29	62.1	18	A	18
drad30_11-1	rad30Δ	25	15	XIII	238521	1	SNP	C	T	39	51.3/48.7	20/19	C	20	T	19
drad30_11-1	rad30Δ	25	15	XIII	311146	1	SNP	G	A	24	100	24	A	24
drad30_11-1	rad30Δ	25	15	XIII	311387	1	SNP	G	T	33	100	33	T	33
drad30_11-1	rad30Δ	25	15	XIII	327402	1	SNP	A	T	33	51.5/48.5	17/16	A	17	T	16
drad30_11-1	rad30Δ	25	15	XIII	353203	1	SNP	A	T	27	51.9/48.1	14/13	T	14	A	13
drad30_11-1	rad30Δ	25	15	XIII	378556	1	SNP	C	T	29	55.2	16	T	16
drad30_11-1	rad30Δ	25	15	XIII	381410	1	SNP	T	A	37	62.2	23	A	23
drad30_11-1	rad30Δ	25	15	XIII	469840	1	SNP	C	T	30	56.7	17	T	17
drad30_11-1	rad30Δ	25	15	XIII	490970	1	SNP	G	A	19	57.9	11	A	11
drad30_11-1	rad30Δ	25	15	XIII	538931	1	SNP	C	A	24	54.2/45.8	13/11	C	13	A	11
drad30_11-1	rad30Δ	25	15	XIII	563707	1	SNP	C	T	27	51.9/48.1	14/13	T	14	C	13
drad30_11-1	rad30Δ	25	15	XIII	594338	1	SNP	A	T	27	100	27	T	27
drad30_11-1	rad30Δ	25	15	XIII	604831	1	SNP	G	A	35	100	35	A	35
drad30_11-1	rad30Δ	25	15	XIII	693323	1	SNP	G	A	42	97.6	41	A	41
drad30_11-1	rad30Δ	25	15	XIII	693361	1	SNP	G	A	40	97.5	39	A	39
drad30_11-1	rad30Δ	25	15	XIII	736224	1	SNP	C	T	38	97.4	37	T	37
drad30_11-1	rad30Δ	25	15	XIII	739100	1	SNP	A	T	35	100	35	T	35
drad30_11-1	rad30Δ	25	15	XIII	745380	1	SNP	C	T	27	100	27	T	27
drad30_11-1	rad30Δ	25	15	XIII	756732	1	SNP	A	T	22	90.9	20	T	20
drad30_11-1	rad30Δ	25	15	XIII	756733	1	SNP	G	A	20	100	20	A	20
drad30_11-1	rad30Δ	25	15	XIII	765591	1	SNP	G	A	43	97.7	42	A	42
drad30_11-1	rad30Δ	25	15	XIII	780748	1	SNP	G	C	32	100	32	C	32
drad30_11-1	rad30Δ	25	15	XIII	781124	1	SNP	G	A	29	100	29	A	29
drad30_11-1	rad30Δ	25	15	XIII	808248	1	SNP	G	A	29	100	29	A	29
drad30_11-1	rad30Δ	25	15	XIII	842985	1	SNP	C	T	51	100	51	T	51
drad30_11-1	rad30Δ	25	15	XIII	849159	1	SNP	A	T	41	100	41	T	41
drad30_11-1	rad30Δ	25	15	XIII	887654	1	SNP	G	A	57	100	57	A	57
drad30_11-1	rad30Δ	25	15	XIII	903520	1	SNP	G	T	46	100	46	T	46
drad30_11-1	rad30Δ	25	15	XIII	919089	1	SNP	A	T	22	95.5	21	T	21
drad30_11-1	rad30Δ	25	15	XIII	919090	1	SNP	G	T	24	95.8	23	T	23
drad30_11-1	rad30Δ	25	15	XIII	919095	1	SNP	C	T	26	96.2	25	T	25
drad30_11-1	rad30Δ	25	15	XIV	48978	1	SNP	C	T	61	50.8/49.2	31/30	T	31	C	30
drad30_11-1	rad30Δ	25	15	XIV	114275	1	SNP	T	C	47	51.1/48.9	24/23	T	24	C	23
drad30_11-1	rad30Δ	25	15	XIV	124978	1	SNP	G	A	41	53.7/46.3	22/19	A	22	G	19
drad30_11-1	rad30Δ	25	15	XIV	126310	1	SNP	C	T	36	61.1	22	T	22
drad30_11-1	rad30Δ	25	15	XIV	138154	1	SNP	T	A	41	53.7/46.3	22/19	A	22	T	19
drad30_11-1	rad30Δ	25	15	XIV	175354	1	SNP	T	G	29	51.7/48.3	15/14	T	15	G	14
drad30_11-1	rad30Δ	25	15	XIV	175355	1	SNP	A	T	27	48.1/48.1	13/13	A	13	T	13
drad30_11-1	rad30Δ	25	15	XIV	244638	1	SNP	C	T	45	51.1/48.9	23/22	C	23	T	22
drad30_11-1	rad30Δ	25	15	XIV	244639	1	SNP	T	C	45	51.1/48.9	23/22	T	23	C	22
drad30_11-1	rad30Δ	25	15	XIV	253749	1	SNP	C	T	37	59.5	22	T	22
drad30_11-1	rad30Δ	25	15	XIV	297313	1	SNP	G	A	30	53.3/46.7	16/14	A	16	G	14
drad30_11-1	rad30Δ	25	15	XIV	298793	1	SNP	G	A	29	51.7/48.3	15/14	A	15	G	14
drad30_11-1	rad30Δ	25	15	XIV	314914	1	SNP	G	A	33	54.5/45.5	18/15	A	18	G	15
drad30_11-1	rad30Δ	25	15	XIV	330057	1	SNP	G	A	22	54.5/45.5	2023-12-10	G	12	A	10
drad30_11-1	rad30Δ	25	15	XIV	368807	1	SNP	G	A	34	67.6	23	A	23
drad30_11-1	rad30Δ	25	15	XIV	369055	1	SNP	G	A	29	72.4	21	A	21
drad30_11-1	rad30Δ	25	15	XIV	392429	1	SNP	C	A	22	59.1	13	A	13
drad30_11-1	rad30Δ	25	15	XIV	392430	1	SNP	A	T	22	63.6	14	T	14
drad30_11-1	rad30Δ	25	15	XIV	396146	1	SNP	A	T	27	51.9/48.1	14/13	T	14	A	13
drad30_11-1	rad30Δ	25	15	XIV	439250	1	SNP	G	T	24	100	24	T	24
drad30_11-1	rad30Δ	25	15	XIV	526043	1	SNP	C	T	36	50.0/50.0	18/18	C	18	T	18
drad30_11-1	rad30Δ	25	15	XIV	556032	1	SNP	A	T	25	68	17	T	17
drad30_11-1	rad30Δ	25	15	XIV	574396	1	SNP	G	A	24	54.2/45.8	13/11	A	13	G	11
drad30_11-1	rad30Δ	25	15	XIV	582527	1	SNP	T	A	24	54.2	13	A	13
drad30_11-1	rad30Δ	25	15	XIV	582528	1	SNP	A	T	24	58.3	14	T	14
drad30_11-1	rad30Δ	25	15	XIV	656305	1	SNP	G	T	54	59.3	32	T	32
drad30_11-1	rad30Δ	25	15	XIV	668755	1	SNP	C	T	37	56.8	21	T	21
drad30_11-1	rad30Δ	25	15	XIV	709693	1	SNP	C	T	68	54.4/45.6	37/31	T	37	C	31
drad30_11-1	rad30Δ	25	15	XIV	710136	1	SNP	C	T	50	52.0/46.0	26/23	C	26	T	23
drad30_11-1	rad30Δ	25	15	XIV	722734	1	SNP	G	A	65	50.8/49.2	33/32	G	33	A	32
drad30_11-1	rad30Δ	25	15	XIV	739968	1	SNP	T	A	62	51.6/48.4	32/30	T	32	A	30
drad30_11-1	rad30Δ	25	15	XIV	740348	1	SNP	G	A	75	53.3/45.3	40/34	G	40	A	34
drad30_11-1	rad30Δ	25	15	XIV	763376	1	SNP	C	T	73	100	73	T	73
drad30_11-1	rad30Δ	25	15	XIV	776601	1	SNP	G	A	76	51.3/48.7	39/37	G	39	A	37
drad30_11-1	rad30Δ	25	15	XV	20875	1	SNP	G	A	83	63.9	53	A	53
drad30_11-1	rad30Δ	25	15	XV	77236	1	SNP	G	A	70	65.7	46	A	46
drad30_11-1	rad30Δ	25	15	XV	80921	1	SNP	T	C	82	69.5	57	C	57
drad30_11-1	rad30Δ	25	15	XV	126873	1	SNP	C	T	47	53.2/46.8	25/22	C	25	T	22
drad30_11-1	rad30Δ	25	15	XV	155635	1	SNP	T	A	35	60	21	A	21
drad30_11-1	rad30Δ	25	15	XV	207259	1	SNP	T	A	38	57.9	22	A	22
drad30_11-1	rad30Δ	25	15	XV	209423	1	SNP	G	A	40	55.0/45.0	22/18	G	22	A	18
drad30_11-1	rad30Δ	25	15	XV	213343	1	SNP	C	T	37	54.1/45.9	20/17	C	20	T	17
drad30_11-1	rad30Δ	25	15	XV	255663	1	SNP	C	T	27	63	17	T	17
drad30_11-1	rad30Δ	25	15	XV	258130	1	SNP	C	T	34	52.9/47.1	18/16	T	18	C	16
drad30_11-1	rad30Δ	25	15	XV	335229	1	SNP	C	T	30	56.7	17	T	17
drad30_11-1	rad30Δ	25	15	XV	364246	1	SNP	G	A	32	56.3	18	A	18
drad30_11-1	rad30Δ	25	15	XV	373570	1	SNP	A	T	21	52.4/47.6	2023-11-10	T	11	A	10
drad30_11-1	rad30Δ	25	15	XV	376650	1	SNP	G	T	28	57.1	16	T	16
drad30_11-1	rad30Δ	25	15	XV	379420	1	SNP	A	C	26	53.8/46.2	14/12	A	14	C	12
drad30_11-1	rad30Δ	25	15	XV	402304	1	SNP	A	T	33	51.5/48.5	17/16	A	17	T	16
drad30_11-1	rad30Δ	25	15	XV	402308	1	SNP	C	T	34	50.0/50.0	17/17	C	17	T	17
drad30_11-1	rad30Δ	25	15	XV	416435	1	SNP	G	A	36	75	27	A	27
drad30_11-1	rad30Δ	25	15	XV	463203	1	SNP	C	A	28	57.1	16	A	16
drad30_11-1	rad30Δ	25	15	XV	463739	1	SNP	G	A	33	60.6	20	A	20
drad30_11-1	rad30Δ	25	15	XV	478430	1	SNP	G	T	26	53.8/46.2	14/12	G	14	T	12
drad30_11-1	rad30Δ	25	15	XV	541468	1	SNP	A	G	19	68.4	13	G	13
drad30_11-1	rad30Δ	25	15	XV	661985	1	SNP	C	T	13	100	13	T	13
drad30_11-1	rad30Δ	25	15	XV	670737	1	SNP	T	A	13	53.8/46.2	2023-07-06	T	7	A	6
drad30_11-1	rad30Δ	25	15	XV	678523	1	SNP	T	A	18	100	18	A	18
drad30_11-1	rad30Δ	25	15	XV	678852	1	SNP	C	T	19	63.2	12	T	12
drad30_11-1	rad30Δ	25	15	XV	678853	1	SNP	C	T	19	63.2	12	T	12
drad30_11-1	rad30Δ	25	15	XV	688143	1	SNP	T	A	32	56.3	18	A	18
drad30_11-1	rad30Δ	25	15	XV	711516	1	SNP	C	T	38	55.3	21	T	21
drad30_11-1	rad30Δ	25	15	XV	754811	1	SNP	G	A	29	51.7/48.3	15/14	G	15	A	14
drad30_11-1	rad30Δ	25	15	XV	757781	1	SNP	G	T	31	51.6/48.4	16/15	G	16	T	15
drad30_11-1	rad30Δ	25	15	XV	757907	1	SNP	G	C	31	58.1	18	C	18
drad30_11-1	rad30Δ	25	15	XV	780049	1	SNP	A	T	20	55.0/45.0	2023-11-09	A	11	T	9
drad30_11-1	rad30Δ	25	15	XV	783806	1	SNP	G	A	18	66.7	12	A	12
drad30_11-1	rad30Δ	25	15	XV	850001	1	SNP	C	T	27	63	17	T	17
drad30_11-1	rad30Δ	25	15	XV	858292	1	SNP	A	G	18	66.7	12	G	12
drad30_11-1	rad30Δ	25	15	XV	916254	1	SNP	G	A	38	50.0/50.0	19/19	A	19	G	19
drad30_11-1	rad30Δ	25	15	XV	920812	1	SNP	G	A	37	51.4/48.6	19/18	G	19	A	18
drad30_11-1	rad30Δ	25	15	XV	963524	1	SNP	C	T	37	54.1/45.9	20/17	T	20	C	17
drad30_11-1	rad30Δ	25	15	XV	970009	1	SNP	G	A	51	54.9/45.1	28/23	A	28	G	23
drad30_11-1	rad30Δ	25	15	XV	989179	1	SNP	G	A	33	100	33	A	33
drad30_11-1	rad30Δ	25	15	XV	989184	1	SNP	C	G	38	97.4	37	G	37
drad30_11-1	rad30Δ	25	15	XV	1028650	1	SNP	T	C	51	52.9/47.1	27/24	T	27	C	24
drad30_11-1	rad30Δ	25	15	XV	1066223	1	SNP	G	A	65	52.3	34	A	34
drad30_11-1	rad30Δ	25	15	XV	1069043	1	SNP	C	T	49	53.1/46.9	26/23	C	26	T	23
drad30_11-1	rad30Δ	25	15	XVI	22885	1	SNP	C	T	45	64.4	29	T	29
drad30_11-1	rad30Δ	25	15	XVI	73712	1	SNP	G	A	35	51.4/48.6	18/17	A	18	G	17
drad30_11-1	rad30Δ	25	15	XVI	118493	1	SNP	A	T	34	52.9/47.1	18/16	T	18	A	16
drad30_11-1	rad30Δ	25	15	XVI	240937	1	SNP	T	A	40	55.0/45.0	22/18	T	22	A	18
drad30_11-1	rad30Δ	25	15	XVI	241307	1	SNP	A	T	26	50.0/50.0	13/13	A	13	T	13
drad30_11-1	rad30Δ	25	15	XVI	256146	1	SNP	C	A	29	51.7/48.3	15/14	A	15	C	14
drad30_11-1	rad30Δ	25	15	XVI	270260	1	SNP	G	A	36	50.0/50.0	18/18	A	18	G	18
drad30_11-1	rad30Δ	25	15	XVI	289707	1	SNP	A	G	30	56.7	17	G	17
drad30_11-1	rad30Δ	25	15	XVI	304086	1	SNP	T	A	20	60	12	A	12
drad30_11-1	rad30Δ	25	15	XVI	307541	1	SNP	G	A	22	77.3	17	A	17
drad30_11-1	rad30Δ	25	15	XVI	352964	1	SNP	T	A	21	52.4/47.6	2023-11-10	A	11	T	10
drad30_11-1	rad30Δ	25	15	XVI	424490	1	SNP	C	T	27	51.9/48.1	14/13	T	14	C	13
drad30_11-1	rad30Δ	25	15	XVI	449171	1	SNP	C	T	34	55.9	19	T	19
drad30_11-1	rad30Δ	25	15	XVI	462645	1	SNP	G	A	18	55.6	10	A	10
drad30_11-1	rad30Δ	25	15	XVI	466608	1	SNP	G	A	35	51.4/45.7	18/16	G	18	A	16
drad30_11-1	rad30Δ	25	15	XVI	467464	1	SNP	C	T	35	57.1	20	T	20
drad30_11-1	rad30Δ	25	15	XVI	475563	1	SNP	C	T	21	57.1	12	T	12
drad30_11-1	rad30Δ	25	15	XVI	495400	1	SNP	G	A	24	75	18	A	18
drad30_11-1	rad30Δ	25	15	XVI	523845	1	SNP	A	T	14	64.3	9	T	9
drad30_11-1	rad30Δ	25	15	XVI	555956	1	SNP	G	A	29	55.2	16	A	16
drad30_11-1	rad30Δ	25	15	XVI	568941	1	SNP	T	G	24	54.2/45.8	13/11	T	13	G	11
drad30_11-1	rad30Δ	25	15	XVI	600653	1	SNP	C	A	28	67.9	19	A	19
drad30_11-1	rad30Δ	25	15	XVI	620807	1	SNP	C	A	22	54.5/45.5	2023-12-10	C	12	A	10
drad30_11-1	rad30Δ	25	15	XVI	655555	1	SNP	G	A	26	50.0/46.2	13/12	G	13	A	12
drad30_11-1	rad30Δ	25	15	XVI	662708	1	SNP	G	A	39	61.5	24	A	24
drad30_11-1	rad30Δ	25	15	XVI	668097	1	SNP	C	T	31	51.6/48.4	16/15	C	16	T	15
drad30_11-1	rad30Δ	25	15	XVI	688622	1	SNP	C	T	38	52.6/47.4	20/18	T	20	C	18
drad30_11-1	rad30Δ	25	15	XVI	709316	1	SNP	G	A	29	51.7/48.3	15/14	A	15	G	14
drad30_11-1	rad30Δ	25	15	XVI	771429	1	SNP	C	T	40	52.5/47.5	21/19	T	21	C	19
drad30_11-1	rad30Δ	25	15	XVI	803520	1	SNP	C	T	36	55.6	20	T	20
drad30_11-1	rad30Δ	25	15	XVI	903013	1	SNP	G	A	35	57.1	20	A	20
drad30_11-1	rad30Δ	25	15	XVI	904230	1	SNP	C	T	53	56.6	30	T	30
drad30_11-1	rad30Δ	25	15	XVI	904472	1	SNP	C	T	46	54.3/45.7	25/21	C	25	T	21
drad30_11-1	rad30Δ	25	15	XVI	915591	1	SNP	G	A	47	53.2	25	A	25
drad30_11-1	rad30Δ	25	15	II	259757	1	DIP	-	T	4	50.0/50.0	2023-02-02	-	2	T	2
drad30_11-1	rad30Δ	25	15	IV	1422614	1	DIP	-	A	34	52.9/47.1	18/16	-	18	A	16
drad30_11-1	rad30Δ	25	15	VIII	557843	1	DIP	A	-	4	50	2	-	2
drad30_11-1	rad30Δ	25	15	IX	3635	1	DIP	-	G	4	50.0/50.0	2023-02-02	-	2	G	2
drad30_11-1	rad30Δ	25	15	XII	491598	1	DIP	-	A	13	76.9	10	A	10
drad30_11-1	rad30Δ	25	15	XIII	519954	1	DIP	-	T	20	50.0/50.0	2023-10-10	T	10	-	10
drad30_11-1	rad30Δ	25	15	XIV	737248	1	DIP	C	-	59	49.2/47.5	29/28	-	29	C	28
drad30_11-1	rad30Δ	25	15	XV	989179	1	DIP	-	A	38	89.5	34	A	34
drad30_12-1	rad30Δ	25	15	I	14293	1	SNP	T	A	130	62.3	81	A	81
drad30_12-1	rad30Δ	25	15	I	56922	1	SNP	C	T	113	54.0/46.0	61/52	T	61	C	52
drad30_12-1	rad30Δ	25	15	I	125157	1	SNP	T	A	118	50.8/49.2	60/58	A	60	T	58
drad30_12-1	rad30Δ	25	15	I	163752	1	SNP	C	A	7	57.1	4	A	4
drad30_12-1	rad30Δ	25	15	I	166344	1	SNP	T	C	117	58.1	68	C	68
drad30_12-1	rad30Δ	25	15	I	177990	1	SNP	G	A	112	54.5/45.5	61/51	A	61	G	51
drad30_12-1	rad30Δ	25	15	I	212099	1	SNP	T	A	23	52.2/47.8	2023-12-11	A	12	T	11
drad30_12-1	rad30Δ	25	15	I	218937	1	SNP	C	T	14	57.1	8	T	8
drad30_12-1	rad30Δ	25	15	II	11978	1	SNP	G	A	98	50.0/50.0	49/49	A	49	G	49
drad30_12-1	rad30Δ	25	15	II	75516	1	SNP	G	A	74	52.7/47.3	39/35	G	39	A	35
drad30_12-1	rad30Δ	25	15	II	131321	1	SNP	C	A	68	55.9	38	A	38
drad30_12-1	rad30Δ	25	15	II	140094	1	SNP	G	A	68	64.7	44	A	44
drad30_12-1	rad30Δ	25	15	II	144776	1	SNP	G	A	79	50.6/49.4	40/39	A	40	G	39
drad30_12-1	rad30Δ	25	15	II	168125	1	SNP	C	T	66	60.6	40	T	40
drad30_12-1	rad30Δ	25	15	II	180169	1	SNP	G	A	65	52.3/47.7	34/31	G	34	A	31
drad30_12-1	rad30Δ	25	15	II	221290	1	SNP	T	A	4	50.0/50.0	2023-02-02	A	2	T	2
drad30_12-1	rad30Δ	25	15	II	237616	1	SNP	G	A	49	57.1	28	A	28
drad30_12-1	rad30Δ	25	15	II	252439	1	SNP	G	A	61	50.8/49.2	31/30	A	31	G	30
drad30_12-1	rad30Δ	25	15	II	258764	1	SNP	G	A	47	51.1/48.9	24/23	A	24	G	23
drad30_12-1	rad30Δ	25	15	II	273616	1	SNP	G	A	46	58.7	27	A	27
drad30_12-1	rad30Δ	25	15	II	287957	1	SNP	G	A	61	52.5/47.5	32/29	A	32	G	29
drad30_12-1	rad30Δ	25	15	II	287958	1	SNP	G	A	62	54.8/45.2	34/28	A	34	G	28
drad30_12-1	rad30Δ	25	15	II	292134	1	SNP	G	A	48	50.0/50.0	24/24	A	24	G	24
drad30_12-1	rad30Δ	25	15	II	293479	1	SNP	G	A	69	53.6/46.4	37/32	A	37	G	32
drad30_12-1	rad30Δ	25	15	II	311276	1	SNP	C	T	66	54.5/45.5	36/30	T	36	C	30
drad30_12-1	rad30Δ	25	15	II	358085	1	SNP	G	T	36	58.3	21	T	21
drad30_12-1	rad30Δ	25	15	II	373992	1	SNP	G	A	51	51.0/49.0	26/25	A	26	G	25
drad30_12-1	rad30Δ	25	15	II	391901	1	SNP	G	A	48	56.3	27	A	27
drad30_12-1	rad30Δ	25	15	II	406196	1	SNP	T	A	47	55.3	26	A	26
drad30_12-1	rad30Δ	25	15	II	419243	1	SNP	A	T	62	54.8	34	T	34
drad30_12-1	rad30Δ	25	15	II	445287	1	SNP	G	A	45	53.3	24	A	24
drad30_12-1	rad30Δ	25	15	II	446900	1	SNP	C	T	44	52.3/45.5	23/20	T	23	C	20
drad30_12-1	rad30Δ	25	15	II	456493	1	SNP	C	T	51	60.8	31	T	31
drad30_12-1	rad30Δ	25	15	II	464865	1	SNP	G	A	44	54.5/45.5	24/20	A	24	G	20
drad30_12-1	rad30Δ	25	15	II	468348	1	SNP	C	T	58	51.7/48.3	30/28	T	30	C	28
drad30_12-1	rad30Δ	25	15	II	497727	1	SNP	G	T	47	55.3	26	T	26
drad30_12-1	rad30Δ	25	15	II	554083	1	SNP	C	T	58	51.7/48.3	30/28	T	30	C	28
drad30_12-1	rad30Δ	25	15	II	562750	1	SNP	A	T	35	54.3/45.7	19/16	T	19	A	16
drad30_12-1	rad30Δ	25	15	II	569533	1	SNP	G	C	44	50.0/50.0	22/22	C	22	G	22
drad30_12-1	rad30Δ	25	15	II	574895	1	SNP	G	A	54	64.8	35	A	35
drad30_12-1	rad30Δ	25	15	II	579708	1	SNP	G	A	49	53.1	26	A	26
drad30_12-1	rad30Δ	25	15	II	581669	1	SNP	A	T	36	58.3	21	T	21
drad30_12-1	rad30Δ	25	15	II	583101	1	SNP	C	T	69	50.7/49.3	35/34	C	35	T	34
drad30_12-1	rad30Δ	25	15	II	638525	1	SNP	A	T	67	52.2/47.8	35/32	A	35	T	32
drad30_12-1	rad30Δ	25	15	II	650878	1	SNP	C	T	64	51.6/48.4	33/31	C	33	T	31
drad30_12-1	rad30Δ	25	15	II	677849	1	SNP	T	A	65	52.3/47.7	34/31	A	34	T	31
drad30_12-1	rad30Δ	25	15	II	705690	1	SNP	G	A	58	51.7/48.3	30/28	G	30	A	28
drad30_12-1	rad30Δ	25	15	II	734089	1	SNP	G	A	63	55.6	35	A	35
drad30_12-1	rad30Δ	25	15	II	736634	1	SNP	C	T	81	53.1/46.9	43/38	C	43	T	38
drad30_12-1	rad30Δ	25	15	II	762419	1	SNP	C	T	76	56.6	43	T	43
drad30_12-1	rad30Δ	25	15	III	8163	1	SNP	G	A	66	57.6	38	A	38
drad30_12-1	rad30Δ	25	15	III	10170	1	SNP	T	A	93	52.7/47.3	49/44	A	49	T	44
drad30_12-1	rad30Δ	25	15	III	26715	1	SNP	G	A	95	57.9	55	A	55
drad30_12-1	rad30Δ	25	15	III	30096	1	SNP	G	A	102	53.9/46.1	55/47	G	55	A	47
drad30_12-1	rad30Δ	25	15	III	42994	1	SNP	T	C	103	50.5/49.5	52/51	T	52	C	51
drad30_12-1	rad30Δ	25	15	III	45539	1	SNP	G	A	98	51.0/49.0	50/48	G	50	A	48
drad30_12-1	rad30Δ	25	15	III	108591	1	SNP	C	T	69	58	40	T	40
drad30_12-1	rad30Δ	25	15	III	111572	1	SNP	G	A	80	55.0/45.0	44/36	G	44	A	36
drad30_12-1	rad30Δ	25	15	III	143931	1	SNP	C	T	67	52.2/47.8	35/32	T	35	C	32
drad30_12-1	rad30Δ	25	15	III	196489	1	SNP	C	T	77	54.5/45.5	42/35	C	42	T	35
drad30_12-1	rad30Δ	25	15	III	198802	1	SNP	C	A	57	54.4/45.6	31/26	A	31	C	26
drad30_12-1	rad30Δ	25	15	III	203614	1	SNP	G	A	90	54.4/45.6	49/41	A	49	G	41
drad30_12-1	rad30Δ	25	15	III	211647	1	SNP	T	C	77	54.5	42	C	42
drad30_12-1	rad30Δ	25	15	III	285977	1	SNP	C	T	89	100	89	T	89
drad30_12-1	rad30Δ	25	15	IV	50618	1	SNP	G	A	46	58.7	27	A	27
drad30_12-1	rad30Δ	25	15	IV	61143	1	SNP	G	A	64	53.1/46.9	34/30	A	34	G	30
drad30_12-1	rad30Δ	25	15	IV	79351	1	SNP	A	G	76	56.6	43	G	43
drad30_12-1	rad30Δ	25	15	IV	131269	1	SNP	G	A	58	53.4/46.6	31/27	G	31	A	27
drad30_12-1	rad30Δ	25	15	IV	162711	1	SNP	A	T	52	53.8/46.2	28/24	A	28	T	24
drad30_12-1	rad30Δ	25	15	IV	190327	1	SNP	G	A	45	53.3	24	A	24
drad30_12-1	rad30Δ	25	15	IV	193071	1	SNP	G	A	45	53.3/46.7	24/21	G	24	A	21
drad30_12-1	rad30Δ	25	15	IV	193072	1	SNP	T	A	44	52.3/47.7	23/21	T	23	A	21
drad30_12-1	rad30Δ	25	15	IV	194007	1	SNP	G	A	53	54.7/45.3	29/24	A	29	G	24
drad30_12-1	rad30Δ	25	15	IV	201799	1	SNP	C	T	63	58.7	37	T	37
drad30_12-1	rad30Δ	25	15	IV	211484	1	SNP	G	A	52	50.0/50.0	26/26	A	26	G	26
drad30_12-1	rad30Δ	25	15	IV	219303	1	SNP	C	T	43	58.1	25	T	25
drad30_12-1	rad30Δ	25	15	IV	261300	1	SNP	C	T	68	58.8	40	T	40
drad30_12-1	rad30Δ	25	15	IV	304781	1	SNP	G	A	54	48.1/48.1	26/26	A	26	G	26
drad30_12-1	rad30Δ	25	15	IV	362988	1	SNP	G	A	46	54.3/45.7	25/21	A	25	G	21
drad30_12-1	rad30Δ	25	15	IV	373536	1	SNP	G	A	56	50.0/48.2	28/27	A	28	G	27
drad30_12-1	rad30Δ	25	15	IV	385908	1	SNP	C	T	37	51.4/45.9	19/17	T	19	C	17
drad30_12-1	rad30Δ	25	15	IV	449437	1	SNP	G	T	38	57.9	22	T	22
drad30_12-1	rad30Δ	25	15	IV	460237	1	SNP	C	A	30	50.0/50.0	15/15	A	15	C	15
drad30_12-1	rad30Δ	25	15	IV	521872	1	SNP	C	T	42	52.4/45.2	22/19	T	22	C	19
drad30_12-1	rad30Δ	25	15	IV	526373	1	SNP	G	T	32	65.6	21	T	21
drad30_12-1	rad30Δ	25	15	IV	569646	1	SNP	G	T	26	61.5	16	T	16
drad30_12-1	rad30Δ	25	15	IV	631270	1	SNP	C	T	39	53.8/46.2	21/18	T	21	C	18
drad30_12-1	rad30Δ	25	15	IV	668013	1	SNP	C	T	25	52.0/48.0	13/12	C	13	T	12
drad30_12-1	rad30Δ	25	15	IV	677969	1	SNP	G	A	15	53.3/46.7	2023-08-07	A	8	G	7
drad30_12-1	rad30Δ	25	15	IV	761816	1	SNP	C	T	40	50.0/50.0	20/20	C	20	T	20
drad30_12-1	rad30Δ	25	15	IV	764662	1	SNP	G	A	38	52.6/47.4	20/18	G	20	A	18
drad30_12-1	rad30Δ	25	15	IV	797417	1	SNP	G	A	48	52.1/47.9	25/23	A	25	G	23
drad30_12-1	rad30Δ	25	15	IV	799658	1	SNP	C	A	29	51.7/48.3	15/14	C	15	A	14
drad30_12-1	rad30Δ	25	15	IV	842693	1	SNP	C	T	33	66.7	22	T	22
drad30_12-1	rad30Δ	25	15	IV	845443	1	SNP	C	T	53	56.6	30	T	30
drad30_12-1	rad30Δ	25	15	IV	856772	1	SNP	G	A	31	51.6/45.2	16/14	G	16	A	14
drad30_12-1	rad30Δ	25	15	IV	1038728	1	SNP	G	T	34	50.0/50.0	17/17	G	17	T	17
drad30_12-1	rad30Δ	25	15	IV	1089089	1	SNP	C	T	29	51.7/48.3	15/14	C	15	T	14
drad30_12-1	rad30Δ	25	15	IV	1177674	1	SNP	A	T	42	52.4/47.6	22/20	A	22	T	20
drad30_12-1	rad30Δ	25	15	IV	1177675	1	SNP	G	A	42	52.4/47.6	22/20	G	22	A	20
drad30_12-1	rad30Δ	25	15	IV	1190437	1	SNP	C	T	48	64.6	31	T	31
drad30_12-1	rad30Δ	25	15	IV	1237150	1	SNP	C	T	49	53.1/46.9	26/23	C	26	T	23
drad30_12-1	rad30Δ	25	15	IV	1272317	1	SNP	C	T	44	54.5/45.5	24/20	C	24	T	20
drad30_12-1	rad30Δ	25	15	IV	1281025	1	SNP	C	T	45	62.2	28	T	28
drad30_12-1	rad30Δ	25	15	IV	1308254	1	SNP	C	T	49	61.2	30	T	30
drad30_12-1	rad30Δ	25	15	IV	1368045	1	SNP	C	T	66	56.1	37	T	37
drad30_12-1	rad30Δ	25	15	IV	1421043	1	SNP	G	T	52	59.6	31	T	31
drad30_12-1	rad30Δ	25	15	IV	1522782	1	SNP	G	A	47	51.1/48.9	24/23	G	24	A	23
drad30_12-1	rad30Δ	25	15	V	19599	1	SNP	C	T	60	98.3	59	T	59
drad30_12-1	rad30Δ	25	15	V	30825	1	SNP	C	T	105	100	105	T	105
drad30_12-1	rad30Δ	25	15	V	90546	1	SNP	A	C	72	98.6	71	C	71
drad30_12-1	rad30Δ	25	15	V	135376	1	SNP	G	A	72	51.4/48.6	37/35	G	37	A	35
drad30_12-1	rad30Δ	25	15	V	177076	1	SNP	T	A	63	50.8/49.2	32/31	A	32	T	31
drad30_12-1	rad30Δ	25	15	V	185713	1	SNP	G	A	63	52.4/47.6	33/30	A	33	G	30
drad30_12-1	rad30Δ	25	15	V	208556	1	SNP	A	G	68	51.5/47.1	35/32	G	35	A	32
drad30_12-1	rad30Δ	25	15	V	208565	1	SNP	T	C	66	54.5/45.5	36/30	C	36	T	30
drad30_12-1	rad30Δ	25	15	V	268204	1	SNP	T	A	59	52.5/47.5	31/28	A	31	T	28
drad30_12-1	rad30Δ	25	15	V	299413	1	SNP	A	T	54	53.7/46.3	29/25	T	29	A	25
drad30_12-1	rad30Δ	25	15	V	302439	1	SNP	C	T	64	53.1/46.9	34/30	T	34	C	30
drad30_12-1	rad30Δ	25	15	V	302883	1	SNP	C	T	67	52.2/47.8	35/32	T	35	C	32
drad30_12-1	rad30Δ	25	15	V	340303	1	SNP	A	T	70	50.0/50.0	35/35	A	35	T	35
drad30_12-1	rad30Δ	25	15	V	363068	1	SNP	A	T	69	50.7/49.3	35/34	T	35	A	34
drad30_12-1	rad30Δ	25	15	V	368345	1	SNP	G	A	41	53.7/46.3	22/19	G	22	A	19
drad30_12-1	rad30Δ	25	15	V	369815	1	SNP	C	T	59	52.5/47.5	31/28	T	31	C	28
drad30_12-1	rad30Δ	25	15	V	377094	1	SNP	T	A	59	54.2/45.8	32/27	A	32	T	27
drad30_12-1	rad30Δ	25	15	V	412957	1	SNP	G	A	38	52.6/47.4	20/18	G	20	A	18
drad30_12-1	rad30Δ	25	15	V	450613	1	SNP	C	A	69	50.7/49.3	35/34	C	35	A	34
drad30_12-1	rad30Δ	25	15	V	470322	1	SNP	G	A	68	60.3	41	A	41
drad30_12-1	rad30Δ	25	15	V	491795	1	SNP	G	A	74	54.1/45.9	40/34	G	40	A	34
drad30_12-1	rad30Δ	25	15	V	491800	1	SNP	G	A	74	54.1/45.9	40/34	G	40	A	34
drad30_12-1	rad30Δ	25	15	V	505411	1	SNP	C	T	93	50.5/49.5	47/46	T	47	C	46
drad30_12-1	rad30Δ	25	15	V	507576	1	SNP	G	A	76	52.6/47.4	40/36	A	40	G	36
drad30_12-1	rad30Δ	25	15	V	529131	1	SNP	C	A	70	52.9/47.1	37/33	C	37	A	33
drad30_12-1	rad30Δ	25	15	V	546429	1	SNP	C	T	60	53.3	32	T	32
drad30_12-1	rad30Δ	25	15	V	551062	1	SNP	T	A	106	50.9/49.1	54/52	T	54	A	52
drad30_12-1	rad30Δ	25	15	V	564899	1	SNP	C	A	61	59	36	A	36
drad30_12-1	rad30Δ	25	15	VI	46559	1	SNP	G	A	111	53.2/46.8	59/52	G	59	A	52
drad30_12-1	rad30Δ	25	15	VI	74566	1	SNP	G	A	66	53.0/47.0	35/31	A	35	G	31
drad30_12-1	rad30Δ	25	15	VI	75384	1	SNP	G	A	79	50.6/49.4	40/39	A	40	G	39
drad30_12-1	rad30Δ	25	15	VI	89259	1	SNP	T	A	85	51.8/48.2	44/41	T	44	A	41
drad30_12-1	rad30Δ	25	15	VI	90105	1	SNP	C	T	115	53.0/47.0	61/54	T	61	C	54
drad30_12-1	rad30Δ	25	15	VI	97948	1	SNP	G	A	68	54.4	37	A	37
drad30_12-1	rad30Δ	25	15	VI	157775	1	SNP	T	C	88	53.4/46.6	47/41	C	47	T	41
drad30_12-1	rad30Δ	25	15	VI	255100	1	SNP	G	A	122	50.8/48.4	62/59	G	62	A	59
drad30_12-1	rad30Δ	25	15	VII	19794	1	SNP	C	T	81	98.8	80	T	80
drad30_12-1	rad30Δ	25	15	VII	39640	1	SNP	C	T	83	51.8/48.2	43/40	T	43	C	40
drad30_12-1	rad30Δ	25	15	VII	50148	1	SNP	A	T	72	100	72	T	72
drad30_12-1	rad30Δ	25	15	VII	114109	1	SNP	C	T	55	50.9/49.1	28/27	C	28	T	27
drad30_12-1	rad30Δ	25	15	VII	188759	1	SNP	T	A	61	50.8/49.2	31/30	T	31	A	30
drad30_12-1	rad30Δ	25	15	VII	197391	1	SNP	G	A	55	50.9/49.1	28/27	G	28	A	27
drad30_12-1	rad30Δ	25	15	VII	206539	1	SNP	C	T	42	97.6	41	T	41
drad30_12-1	rad30Δ	25	15	VII	237921	1	SNP	G	A	48	52.1/47.9	25/23	G	25	A	23
drad30_12-1	rad30Δ	25	15	VII	283915	1	SNP	G	A	42	52.4/47.6	22/20	A	22	G	20
drad30_12-1	rad30Δ	25	15	VII	307250	1	SNP	G	T	20	55.0/45.0	2023-11-09	G	11	T	9
drad30_12-1	rad30Δ	25	15	VII	311661	1	SNP	C	T	46	54.3/45.7	25/21	T	25	C	21
drad30_12-1	rad30Δ	25	15	VII	321571	1	SNP	A	G	21	57.1	12	G	12
drad30_12-1	rad30Δ	25	15	VII	382121	1	SNP	A	G	48	95.8	46	G	46
drad30_12-1	rad30Δ	25	15	VII	440233	1	SNP	C	T	30	50.0/50.0	15/15	C	15	T	15
drad30_12-1	rad30Δ	25	15	VII	440352	1	SNP	C	T	30	53.3/46.7	16/14	C	16	T	14
drad30_12-1	rad30Δ	25	15	VII	499988	1	SNP	G	A	45	57.8	26	A	26
drad30_12-1	rad30Δ	25	15	VII	499989	1	SNP	G	A	43	55.8	24	A	24
drad30_12-1	rad30Δ	25	15	VII	550515	1	SNP	C	T	53	50.9/49.1	27/26	T	27	C	26
drad30_12-1	rad30Δ	25	15	VII	551531	1	SNP	C	T	51	52.9/47.1	27/24	C	27	T	24
drad30_12-1	rad30Δ	25	15	VII	589149	1	SNP	C	T	34	58.8	20	T	20
drad30_12-1	rad30Δ	25	15	VII	597465	1	SNP	C	T	46	54.3/45.7	25/21	C	25	T	21
drad30_12-1	rad30Δ	25	15	VII	616492	1	SNP	C	T	40	52.5/47.5	21/19	C	21	T	19
drad30_12-1	rad30Δ	25	15	VII	621752	1	SNP	G	A	40	52.5/47.5	21/19	G	21	A	19
drad30_12-1	rad30Δ	25	15	VII	633230	1	SNP	C	T	38	57.9	22	T	22
drad30_12-1	rad30Δ	25	15	VII	697002	1	SNP	C	T	46	54.3/45.7	25/21	T	25	C	21
drad30_12-1	rad30Δ	25	15	VII	702387	1	SNP	C	T	32	50.0/50.0	16/16	C	16	T	16
drad30_12-1	rad30Δ	25	15	VII	703851	1	SNP	G	T	42	54.8/45.2	23/19	G	23	T	19
drad30_12-1	rad30Δ	25	15	VII	708298	1	SNP	G	A	32	50.0/50.0	16/16	A	16	G	16
drad30_12-1	rad30Δ	25	15	VII	716415	1	SNP	A	T	49	51.0/49.0	25/24	T	25	A	24
drad30_12-1	rad30Δ	25	15	VII	725582	1	SNP	G	A	39	53.8	21	A	21
drad30_12-1	rad30Δ	25	15	VII	727747	1	SNP	C	T	41	51.2/48.8	21/20	C	21	T	20
drad30_12-1	rad30Δ	25	15	VII	734757	1	SNP	G	A	40	52.5/47.5	21/19	A	21	G	19
drad30_12-1	rad30Δ	25	15	VII	779021	1	SNP	G	T	39	51.3/48.7	20/19	T	20	G	19
drad30_12-1	rad30Δ	25	15	VII	855945	1	SNP	G	A	48	62.5	30	A	30
drad30_12-1	rad30Δ	25	15	VII	863808	1	SNP	G	A	58	53.4/46.6	31/27	A	31	G	27
drad30_12-1	rad30Δ	25	15	VII	870845	1	SNP	G	T	55	50.9/49.1	28/27	G	28	T	27
drad30_12-1	rad30Δ	25	15	VII	952728	1	SNP	G	A	53	52.8/47.2	28/25	G	28	A	25
drad30_12-1	rad30Δ	25	15	VII	978288	1	SNP	C	T	54	57.4	31	T	31
drad30_12-1	rad30Δ	25	15	VII	1004076	1	SNP	G	A	62	58.1	36	A	36
drad30_12-1	rad30Δ	25	15	VII	1029367	1	SNP	C	A	72	50.0/50.0	36/36	A	36	C	36
drad30_12-1	rad30Δ	25	15	VII	1061753	1	SNP	G	A	66	51.5/48.5	34/32	A	34	G	32
drad30_12-1	rad30Δ	25	15	VIII	29036	1	SNP	C	T	83	59	49	T	49
drad30_12-1	rad30Δ	25	15	VIII	68234	1	SNP	G	A	64	62.5	40	A	40
drad30_12-1	rad30Δ	25	15	VIII	68993	1	SNP	T	A	71	53.5/46.5	38/33	T	38	A	33
drad30_12-1	rad30Δ	25	15	VIII	94241	1	SNP	G	A	75	50.7/49.3	38/37	G	38	A	37
drad30_12-1	rad30Δ	25	15	VIII	158107	1	SNP	T	A	63	54.0/46.0	34/29	T	34	A	29
drad30_12-1	rad30Δ	25	15	VIII	178683	1	SNP	C	T	65	100	65	T	65
drad30_12-1	rad30Δ	25	15	VIII	227373	1	SNP	G	A	62	98.4	61	A	61
drad30_12-1	rad30Δ	25	15	VIII	228234	1	SNP	G	A	51	100	51	A	51
drad30_12-1	rad30Δ	25	15	VIII	228239	1	SNP	T	G	49	100	49	G	49
drad30_12-1	rad30Δ	25	15	VIII	228257	1	SNP	G	T	57	100	57	T	57
drad30_12-1	rad30Δ	25	15	VIII	229907	1	SNP	G	A	64	59.4	38	A	38
drad30_12-1	rad30Δ	25	15	VIII	229908	1	SNP	A	T	64	59.4	38	T	38
drad30_12-1	rad30Δ	25	15	VIII	245246	1	SNP	A	T	55	100	55	T	55
drad30_12-1	rad30Δ	25	15	VIII	332742	1	SNP	C	T	61	100	61	T	61
drad30_12-1	rad30Δ	25	15	VIII	337771	1	SNP	G	A	54	59.3	32	A	32
drad30_12-1	rad30Δ	25	15	VIII	341360	1	SNP	C	T	40	57.5	23	T	23
drad30_12-1	rad30Δ	25	15	VIII	380461	1	SNP	C	T	55	52.7/47.3	29/26	T	29	C	26
drad30_12-1	rad30Δ	25	15	VIII	409209	1	SNP	C	T	62	96.8	60	T	60
drad30_12-1	rad30Δ	25	15	VIII	561105	1	SNP	A	G	4	50.0/50.0	2023-02-02	A	2	G	2
drad30_12-1	rad30Δ	25	15	IX	22368	1	SNP	C	T	17	52.9/47.1	2023-09-08	C	9	T	8
drad30_12-1	rad30Δ	25	15	IX	61793	1	SNP	C	T	67	100	67	T	67
drad30_12-1	rad30Δ	25	15	IX	119525	1	SNP	C	T	60	100	60	T	60
drad30_12-1	rad30Δ	25	15	IX	119834	1	SNP	C	T	77	54.5/45.5	42/35	T	42	C	35
drad30_12-1	rad30Δ	25	15	IX	164205	1	SNP	G	A	66	100	66	A	66
drad30_12-1	rad30Δ	25	15	IX	165689	1	SNP	G	A	71	100	71	A	71
drad30_12-1	rad30Δ	25	15	IX	178282	1	SNP	C	T	66	98.5	65	T	65
drad30_12-1	rad30Δ	25	15	IX	194060	1	SNP	C	T	62	98.4	61	T	61
drad30_12-1	rad30Δ	25	15	IX	203395	1	SNP	G	A	56	50.0/48.2	28/27	G	28	A	27
drad30_12-1	rad30Δ	25	15	IX	210800	1	SNP	C	T	47	48.9/48.9	23/23	C	23	T	23
drad30_12-1	rad30Δ	25	15	IX	225131	1	SNP	G	A	78	55.1	43	A	43
drad30_12-1	rad30Δ	25	15	IX	225279	1	SNP	G	A	79	50.6/48.1	40/38	G	40	A	38
drad30_12-1	rad30Δ	25	15	IX	240573	1	SNP	C	T	79	100	79	T	79
drad30_12-1	rad30Δ	25	15	IX	248282	1	SNP	C	T	57	100	57	T	57
drad30_12-1	rad30Δ	25	15	IX	248315	1	SNP	C	T	60	100	60	T	60
drad30_12-1	rad30Δ	25	15	IX	288744	1	SNP	G	A	69	53.6/46.4	37/32	G	37	A	32
drad30_12-1	rad30Δ	25	15	IX	289504	1	SNP	G	A	70	100	70	A	70
drad30_12-1	rad30Δ	25	15	IX	324999	1	SNP	C	T	108	51.9/48.1	56/52	T	56	C	52
drad30_12-1	rad30Δ	25	15	IX	336751	1	SNP	C	T	82	57.3	47	T	47
drad30_12-1	rad30Δ	25	15	IX	339899	1	SNP	A	T	98	51.0/48.0	50/47	T	50	A	47
drad30_12-1	rad30Δ	25	15	IX	339991	1	SNP	A	T	95	50.5/49.5	48/47	T	48	A	47
drad30_12-1	rad30Δ	25	15	IX	339992	1	SNP	C	T	95	50.5/49.5	48/47	C	48	T	47
drad30_12-1	rad30Δ	25	15	IX	359344	1	SNP	G	A	79	53.2/46.8	42/37	A	42	G	37
drad30_12-1	rad30Δ	25	15	IX	361005	1	SNP	C	T	73	52.1/47.9	38/35	T	38	C	35
drad30_12-1	rad30Δ	25	15	IX	365045	1	SNP	G	A	66	53.0/47.0	35/31	A	35	G	31
drad30_12-1	rad30Δ	25	15	IX	378329	1	SNP	T	A	90	52.2/47.8	47/43	A	47	T	43
drad30_12-1	rad30Δ	25	15	X	78740	1	SNP	C	A	67	56.7	38	A	38
drad30_12-1	rad30Δ	25	15	X	145717	1	SNP	C	A	68	51.5/48.5	35/33	A	35	C	33
drad30_12-1	rad30Δ	25	15	X	146506	1	SNP	C	G	51	52.9/47.1	27/24	C	27	G	24
drad30_12-1	rad30Δ	25	15	X	160763	1	SNP	T	C	56	51.8/48.2	29/27	T	29	C	27
drad30_12-1	rad30Δ	25	15	X	192710	1	SNP	C	T	82	50.0/47.6	41/39	C	41	T	39
drad30_12-1	rad30Δ	25	15	X	197860	1	SNP	G	A	37	51.4/45.9	19/17	A	19	G	17
drad30_12-1	rad30Δ	25	15	X	206751	1	SNP	C	T	76	53.9/46.1	41/35	T	41	C	35
drad30_12-1	rad30Δ	25	15	X	232135	1	SNP	A	G	50	52.0/48.0	26/24	A	26	G	24
drad30_12-1	rad30Δ	25	15	X	233861	1	SNP	G	A	46	52.2/47.8	24/22	G	24	A	22
drad30_12-1	rad30Δ	25	15	X	281331	1	SNP	G	A	57	52.6/47.4	30/27	A	30	G	27
drad30_12-1	rad30Δ	25	15	X	327397	1	SNP	C	T	50	50.0/48.0	25/24	T	25	C	24
drad30_12-1	rad30Δ	25	15	X	357356	1	SNP	C	A	59	57.6	34	A	34
drad30_12-1	rad30Δ	25	15	X	361695	1	SNP	C	T	71	56.3	40	T	40
drad30_12-1	rad30Δ	25	15	X	373030	1	SNP	G	A	52	53.8/46.2	28/24	G	28	A	24
drad30_12-1	rad30Δ	25	15	X	397819	1	SNP	G	A	48	50.0/45.8	24/22	A	24	G	22
drad30_12-1	rad30Δ	25	15	X	409233	1	SNP	T	A	62	54.8/45.2	34/28	T	34	A	28
drad30_12-1	rad30Δ	25	15	X	422254	1	SNP	C	T	56	53.6/46.4	30/26	C	30	T	26
drad30_12-1	rad30Δ	25	15	X	465868	1	SNP	G	A	69	66.7	46	A	46
drad30_12-1	rad30Δ	25	15	X	535470	1	SNP	C	T	79	50.6/48.1	40/38	C	40	T	38
drad30_12-1	rad30Δ	25	15	X	537847	1	SNP	C	A	68	52.9/47.1	36/32	C	36	A	32
drad30_12-1	rad30Δ	25	15	X	591741	1	SNP	C	T	52	53.8/46.2	28/24	T	28	C	24
drad30_12-1	rad30Δ	25	15	X	623859	1	SNP	C	T	66	54.5/45.5	36/30	T	36	C	30
drad30_12-1	rad30Δ	25	15	X	633415	1	SNP	C	T	69	100	69	T	69
drad30_12-1	rad30Δ	25	15	X	646523	1	SNP	T	A	67	53.7/46.3	36/31	A	36	T	31
drad30_12-1	rad30Δ	25	15	X	689129	1	SNP	T	A	82	52.4/47.6	43/39	T	43	A	39
drad30_12-1	rad30Δ	25	15	X	694536	1	SNP	G	A	105	50.5/49.5	53/52	G	53	A	52
drad30_12-1	rad30Δ	25	15	X	706724	1	SNP	C	A	88	54.5/45.5	48/40	A	48	C	40
drad30_12-1	rad30Δ	25	15	X	741182	1	SNP	A	C	17	52.9/47.1	2023-09-08	C	9	A	8
drad30_12-1	rad30Δ	25	15	X	744944	1	SNP	A	T	29	51.7/48.3	15/14	T	15	A	14
drad30_12-1	rad30Δ	25	15	XI	12271	1	SNP	G	A	86	100	86	A	86
drad30_12-1	rad30Δ	25	15	XI	36549	1	SNP	C	A	42	100	42	A	42
drad30_12-1	rad30Δ	25	15	XI	59014	1	SNP	G	A	90	54.4/45.6	49/41	G	49	A	41
drad30_12-1	rad30Δ	25	15	XI	118395	1	SNP	A	G	45	100	45	G	45
drad30_12-1	rad30Δ	25	15	XI	129364	1	SNP	C	T	93	52.7/45.2	49/42	C	49	T	42
drad30_12-1	rad30Δ	25	15	XI	129365	1	SNP	C	T	92	53.3/46.7	49/43	C	49	T	43
drad30_12-1	rad30Δ	25	15	XI	188957	1	SNP	T	A	51	52.9/47.1	27/24	A	27	T	24
drad30_12-1	rad30Δ	25	15	XI	194558	1	SNP	C	T	46	52.2/45.7	24/21	T	24	C	21
drad30_12-1	rad30Δ	25	15	XI	233514	1	SNP	C	T	57	57.9	33	T	33
drad30_12-1	rad30Δ	25	15	XI	238428	1	SNP	T	A	53	50.9/49.1	27/26	A	27	T	26
drad30_12-1	rad30Δ	25	15	XI	238971	1	SNP	G	T	40	67.5	27	T	27
drad30_12-1	rad30Δ	25	15	XI	242314	1	SNP	A	G	77	53.2/46.8	41/36	G	41	A	36
drad30_12-1	rad30Δ	25	15	XI	252553	1	SNP	G	A	53	54.7/45.3	29/24	G	29	A	24
drad30_12-1	rad30Δ	25	15	XI	252733	1	SNP	C	T	49	51.0/49.0	25/24	C	25	T	24
drad30_12-1	rad30Δ	25	15	XI	263786	1	SNP	C	T	57	50.9/49.1	29/28	C	29	T	28
drad30_12-1	rad30Δ	25	15	XI	304776	1	SNP	G	A	55	52.7/47.3	29/26	G	29	A	26
drad30_12-1	rad30Δ	25	15	XI	325820	1	SNP	C	T	51	52.9/47.1	27/24	C	27	T	24
drad30_12-1	rad30Δ	25	15	XI	325821	1	SNP	T	A	51	52.9/47.1	27/24	T	27	A	24
drad30_12-1	rad30Δ	25	15	XI	420710	1	SNP	C	T	60	55.0/45.0	33/27	C	33	T	27
drad30_12-1	rad30Δ	25	15	XI	440485	1	SNP	T	C	56	51.8/48.2	29/27	C	29	T	27
drad30_12-1	rad30Δ	25	15	XI	516037	1	SNP	G	A	54	55.6	30	A	30
drad30_12-1	rad30Δ	25	15	XI	519042	1	SNP	C	T	58	58.6	34	T	34
drad30_12-1	rad30Δ	25	15	XI	529304	1	SNP	G	A	64	51.6/46.9	33/30	A	33	G	30
drad30_12-1	rad30Δ	25	15	XI	576024	1	SNP	G	A	59	52.5/45.8	31/27	G	31	A	27
drad30_12-1	rad30Δ	25	15	XI	603153	1	SNP	A	T	87	52.9/47.1	46/41	A	46	T	41
drad30_12-1	rad30Δ	25	15	XI	604504	1	SNP	C	T	79	58.2	46	T	46
drad30_12-1	rad30Δ	25	15	XI	607497	1	SNP	A	G	91	58.2	53	G	53
drad30_12-1	rad30Δ	25	15	XII	73011	1	SNP	C	T	89	53.9/46.1	48/41	C	48	T	41
drad30_12-1	rad30Δ	25	15	XII	75348	1	SNP	A	G	74	100	74	G	74
drad30_12-1	rad30Δ	25	15	XII	97692	1	SNP	C	T	51	51.0/47.1	26/24	T	26	C	24
drad30_12-1	rad30Δ	25	15	XII	121984	1	SNP	A	T	31	51.6/48.4	16/15	A	16	T	15
drad30_12-1	rad30Δ	25	15	XII	148860	1	SNP	T	G	60	55.0/45.0	33/27	G	33	T	27
drad30_12-1	rad30Δ	25	15	XII	232742	1	SNP	A	T	64	59.4	38	T	38
drad30_12-1	rad30Δ	25	15	XII	233819	1	SNP	G	A	82	54.9/45.1	45/37	G	45	A	37
drad30_12-1	rad30Δ	25	15	XII	260347	1	SNP	G	A	46	52.2/47.8	24/22	A	24	G	22
drad30_12-1	rad30Δ	25	15	XII	270617	1	SNP	G	A	45	53.3/46.7	24/21	A	24	G	21
drad30_12-1	rad30Δ	25	15	XII	317113	1	SNP	T	A	54	51.9/48.1	28/26	T	28	A	26
drad30_12-1	rad30Δ	25	15	XII	317115	1	SNP	C	T	53	50.9/49.1	27/26	C	27	T	26
drad30_12-1	rad30Δ	25	15	XII	335486	1	SNP	C	A	54	53.7/46.3	29/25	C	29	A	25
drad30_12-1	rad30Δ	25	15	XII	394556	1	SNP	T	C	49	100	49	C	49
drad30_12-1	rad30Δ	25	15	XII	433676	1	SNP	T	G	37	51.4/48.6	19/18	T	19	G	18
drad30_12-1	rad30Δ	25	15	XII	433677	1	SNP	C	T	37	51.4/48.6	19/18	C	19	T	18
drad30_12-1	rad30Δ	25	15	XII	498598	1	SNP	C	T	28	60.7	17	T	17
drad30_12-1	rad30Δ	25	15	XII	608012	1	SNP	T	A	42	100	42	A	42
drad30_12-1	rad30Δ	25	15	XII	608506	1	SNP	G	A	41	53.7/46.3	22/19	A	22	G	19
drad30_12-1	rad30Δ	25	15	XII	653784	1	SNP	C	T	22	77.3	17	T	17
drad30_12-1	rad30Δ	25	15	XII	677265	1	SNP	A	G	48	68.8	33	G	33
drad30_12-1	rad30Δ	25	15	XII	716924	1	SNP	G	A	52	51.9/48.1	27/25	A	27	G	25
drad30_12-1	rad30Δ	25	15	XII	718237	1	SNP	T	G	43	51.2/48.8	22/21	G	22	T	21
drad30_12-1	rad30Δ	25	15	XII	737826	1	SNP	C	T	47	57.4	27	T	27
drad30_12-1	rad30Δ	25	15	XII	773910	1	SNP	C	T	64	51.6/48.4	33/31	C	33	T	31
drad30_12-1	rad30Δ	25	15	XII	787568	1	SNP	C	T	46	50.0/47.8	23/22	T	23	C	22
drad30_12-1	rad30Δ	25	15	XII	798226	1	SNP	C	T	61	52.5/47.5	32/29	C	32	T	29
drad30_12-1	rad30Δ	25	15	XII	801223	1	SNP	T	A	56	53.6/46.4	30/26	T	30	A	26
drad30_12-1	rad30Δ	25	15	XII	817060	1	SNP	G	A	64	53.1/46.9	34/30	G	34	A	30
drad30_12-1	rad30Δ	25	15	XII	823049	1	SNP	A	T	55	52.7/47.3	29/26	T	29	A	26
drad30_12-1	rad30Δ	25	15	XII	826656	1	SNP	A	G	34	52.9	18	G	18
drad30_12-1	rad30Δ	25	15	XII	911708	1	SNP	C	T	66	100	66	T	66
drad30_12-1	rad30Δ	25	15	XII	938043	1	SNP	C	T	67	100	67	T	67
drad30_12-1	rad30Δ	25	15	XII	1057805	1	SNP	T	C	102	99	101	C	101
drad30_12-1	rad30Δ	25	15	XIII	35012	1	SNP	T	A	90	51.1/47.8	46/43	A	46	T	43
drad30_12-1	rad30Δ	25	15	XIII	42464	1	SNP	T	C	74	52.7/47.3	39/35	C	39	T	35
drad30_12-1	rad30Δ	25	15	XIII	43728	1	SNP	A	T	70	50.0/50.0	35/35	A	35	T	35
drad30_12-1	rad30Δ	25	15	XIII	44913	1	SNP	G	T	84	53.6/46.4	45/39	G	45	T	39
drad30_12-1	rad30Δ	25	15	XIII	126264	1	SNP	G	A	78	51.3/48.7	40/38	A	40	G	38
drad30_12-1	rad30Δ	25	15	XIII	173823	1	SNP	A	G	60	48.3/48.3	29/29	A	29	G	29
drad30_12-1	rad30Δ	25	15	XIII	192650	1	SNP	G	A	58	63.8	37	A	37
drad30_12-1	rad30Δ	25	15	XIII	253810	1	SNP	C	T	51	56.9	29	T	29
drad30_12-1	rad30Δ	25	15	XIII	266301	1	SNP	T	A	45	53.3/46.7	24/21	T	24	A	21
drad30_12-1	rad30Δ	25	15	XIII	291404	1	SNP	G	A	58	96.6	56	A	56
drad30_12-1	rad30Δ	25	15	XIII	300347	1	SNP	C	T	62	100	62	T	62
drad30_12-1	rad30Δ	25	15	XIII	300351	1	SNP	C	T	62	100	62	T	62
drad30_12-1	rad30Δ	25	15	XIII	306146	1	SNP	C	T	67	52.2/47.8	35/32	T	35	C	32
drad30_12-1	rad30Δ	25	15	XIII	307225	1	SNP	G	A	54	51.9/48.1	28/26	A	28	G	26
drad30_12-1	rad30Δ	25	15	XIII	326853	1	SNP	T	A	54	55.6	30	A	30
drad30_12-1	rad30Δ	25	15	XIII	342981	1	SNP	A	T	56	51.8/48.2	29/27	T	29	A	27
drad30_12-1	rad30Δ	25	15	XIII	486459	1	SNP	A	T	32	53.1/46.9	17/15	A	17	T	15
drad30_12-1	rad30Δ	25	15	XIII	550260	1	SNP	G	A	47	51.1/48.9	24/23	A	24	G	23
drad30_12-1	rad30Δ	25	15	XIII	593842	1	SNP	G	A	45	53.3/46.7	24/21	G	24	A	21
drad30_12-1	rad30Δ	25	15	XIII	615730	1	SNP	G	A	43	58.1	25	A	25
drad30_12-1	rad30Δ	25	15	XIII	630406	1	SNP	C	T	51	51.0/49.0	26/25	C	26	T	25
drad30_12-1	rad30Δ	25	15	XIII	663474	1	SNP	G	A	54	50.0/50.0	27/27	A	27	G	27
drad30_12-1	rad30Δ	25	15	XIII	675927	1	SNP	C	T	56	50.0/48.2	28/27	T	28	C	27
drad30_12-1	rad30Δ	25	15	XIII	714120	1	SNP	G	A	54	57.4	31	A	31
drad30_12-1	rad30Δ	25	15	XIII	714187	1	SNP	G	A	51	52.9/47.1	27/24	A	27	G	24
drad30_12-1	rad30Δ	25	15	XIII	724554	1	SNP	G	A	43	53.5/46.5	23/20	A	23	G	20
drad30_12-1	rad30Δ	25	15	XIII	730519	1	SNP	G	A	46	52.2/47.8	24/22	G	24	A	22
drad30_12-1	rad30Δ	25	15	XIII	780759	1	SNP	C	T	55	56.4	31	T	31
drad30_12-1	rad30Δ	25	15	XIII	782956	1	SNP	C	T	60	56.7	34	T	34
drad30_12-1	rad30Δ	25	15	XIII	783399	1	SNP	G	A	58	55.2	32	A	32
drad30_12-1	rad30Δ	25	15	XIII	783442	1	SNP	T	A	51	58.8	30	A	30
drad30_12-1	rad30Δ	25	15	XIII	886297	1	SNP	C	T	61	50.8/49.2	31/30	T	31	C	30
drad30_12-1	rad30Δ	25	15	XIII	893463	1	SNP	G	A	79	54.4/45.6	43/36	A	43	G	36
drad30_12-1	rad30Δ	25	15	XIII	907847	1	SNP	G	A	88	60.2	53	A	53
drad30_12-1	rad30Δ	25	15	XIII	921276	1	SNP	A	T	55	54.5/45.5	30/25	A	30	T	25
drad30_12-1	rad30Δ	25	15	XIV	190879	1	SNP	A	T	48	97.9	47	T	47
drad30_12-1	rad30Δ	25	15	XIV	205543	1	SNP	G	A	60	95	57	A	57
drad30_12-1	rad30Δ	25	15	XIV	214807	1	SNP	C	T	53	50.9/49.1	27/26	C	27	T	26
drad30_12-1	rad30Δ	25	15	XIV	232888	1	SNP	T	A	53	54.7/45.3	29/24	T	29	A	24
drad30_12-1	rad30Δ	25	15	XIV	270026	1	SNP	G	A	49	100	49	A	49
drad30_12-1	rad30Δ	25	15	XIV	274845	1	SNP	G	A	46	54.3/45.7	25/21	G	25	A	21
drad30_12-1	rad30Δ	25	15	XIV	296735	1	SNP	A	G	54	50.0/50.0	27/27	A	27	G	27
drad30_12-1	rad30Δ	25	15	XIV	361653	1	SNP	A	G	57	100	57	G	57
drad30_12-1	rad30Δ	25	15	XIV	365026	1	SNP	G	A	44	56.8	25	A	25
drad30_12-1	rad30Δ	25	15	XIV	366489	1	SNP	G	A	52	55.8	29	A	29
drad30_12-1	rad30Δ	25	15	XIV	379539	1	SNP	C	T	32	65.6	21	T	21
drad30_12-1	rad30Δ	25	15	XIV	383357	1	SNP	G	A	55	100	55	A	55
drad30_12-1	rad30Δ	25	15	XIV	383358	1	SNP	G	A	55	100	55	A	55
drad30_12-1	rad30Δ	25	15	XIV	417638	1	SNP	C	T	29	55.2	16	T	16
drad30_12-1	rad30Δ	25	15	XIV	439639	1	SNP	G	A	53	49.1/49.1	26/26	A	26	G	26
drad30_12-1	rad30Δ	25	15	XIV	443958	1	SNP	T	A	62	54.8/45.2	34/28	A	34	T	28
drad30_12-1	rad30Δ	25	15	XIV	460987	1	SNP	C	T	42	54.8/45.2	23/19	T	23	C	19
drad30_12-1	rad30Δ	25	15	XIV	482682	1	SNP	A	T	56	50.0/50.0	28/28	A	28	T	28
drad30_12-1	rad30Δ	25	15	XIV	487447	1	SNP	G	A	61	50.8/49.2	31/30	G	31	A	30
drad30_12-1	rad30Δ	25	15	XIV	511784	1	SNP	T	C	58	55.2	32	C	32
drad30_12-1	rad30Δ	25	15	XIV	556359	1	SNP	G	A	67	52.2/47.8	35/32	A	35	G	32
drad30_12-1	rad30Δ	25	15	XIV	637704	1	SNP	C	T	56	53.6/46.4	30/26	T	30	C	26
drad30_12-1	rad30Δ	25	15	XIV	664324	1	SNP	G	A	76	52.6/47.4	40/36	G	40	A	36
drad30_12-1	rad30Δ	25	15	XIV	711445	1	SNP	A	T	65	55.4	36	T	36
drad30_12-1	rad30Δ	25	15	XIV	711912	1	SNP	C	T	87	58.6	51	T	51
drad30_12-1	rad30Δ	25	15	XIV	712865	1	SNP	G	A	73	50.7/49.3	37/36	A	37	G	36
drad30_12-1	rad30Δ	25	15	XIV	712866	1	SNP	T	A	73	50.7/49.3	37/36	A	37	T	36
drad30_12-1	rad30Δ	25	15	XIV	719118	1	SNP	G	A	81	54.3/45.7	44/37	A	44	G	37
drad30_12-1	rad30Δ	25	15	XIV	748325	1	SNP	C	T	74	51.4/48.6	38/36	C	38	T	36
drad30_12-1	rad30Δ	25	15	XIV	748326	1	SNP	T	A	75	53.3/46.7	40/35	T	40	A	35
drad30_12-1	rad30Δ	25	15	XIV	750261	1	SNP	G	A	93	98.9	92	A	92
drad30_12-1	rad30Δ	25	15	XV	823	1	SNP	C	T	79	63.3	50	T	50
drad30_12-1	rad30Δ	25	15	XV	1285	1	SNP	A	T	71	52.1/47.9	37/34	T	37	A	34
drad30_12-1	rad30Δ	25	15	XV	12003	1	SNP	C	T	83	57.8	48	T	48
drad30_12-1	rad30Δ	25	15	XV	22432	1	SNP	G	A	85	52.9/45.9	45/39	G	45	A	39
drad30_12-1	rad30Δ	25	15	XV	133260	1	SNP	G	A	62	53.2/46.8	33/29	A	33	G	29
drad30_12-1	rad30Δ	25	15	XV	133261	1	SNP	G	A	63	55.6	35	A	35
drad30_12-1	rad30Δ	25	15	XV	134185	1	SNP	C	T	59	100	59	T	59
drad30_12-1	rad30Δ	25	15	XV	149588	1	SNP	C	T	60	58.3	35	T	35
drad30_12-1	rad30Δ	25	15	XV	164673	1	SNP	C	T	62	54.8/45.2	34/28	T	34	C	28
drad30_12-1	rad30Δ	25	15	XV	173461	1	SNP	G	A	61	50.8/49.2	31/30	G	31	A	30
drad30_12-1	rad30Δ	25	15	XV	183252	1	SNP	C	T	59	62.7	37	T	37
drad30_12-1	rad30Δ	25	15	XV	183351	1	SNP	T	C	57	54.4/45.6	31/26	C	31	T	26
drad30_12-1	rad30Δ	25	15	XV	218576	1	SNP	C	A	47	53.2/46.8	25/22	A	25	C	22
drad30_12-1	rad30Δ	25	15	XV	235474	1	SNP	C	T	77	51.9/48.1	40/37	T	40	C	37
drad30_12-1	rad30Δ	25	15	XV	240059	1	SNP	G	T	66	53.0/47.0	35/31	T	35	G	31
drad30_12-1	rad30Δ	25	15	XV	247888	1	SNP	A	T	53	60.4	32	T	32
drad30_12-1	rad30Δ	25	15	XV	248133	1	SNP	C	T	53	52.8/47.2	28/25	C	28	T	25
drad30_12-1	rad30Δ	25	15	XV	266811	1	SNP	G	A	51	52.9/47.1	27/24	A	27	G	24
drad30_12-1	rad30Δ	25	15	XV	294604	1	SNP	C	T	49	51.0/49.0	25/24	T	25	C	24
drad30_12-1	rad30Δ	25	15	XV	349910	1	SNP	C	T	53	64.2	34	T	34
drad30_12-1	rad30Δ	25	15	XV	351673	1	SNP	C	A	50	52.0/48.0	26/24	A	26	C	24
drad30_12-1	rad30Δ	25	15	XV	365609	1	SNP	G	A	46	52.2/47.8	24/22	A	24	G	22
drad30_12-1	rad30Δ	25	15	XV	365615	1	SNP	C	T	45	51.1/48.9	23/22	T	23	C	22
drad30_12-1	rad30Δ	25	15	XV	422844	1	SNP	C	T	51	54.9/45.1	28/23	T	28	C	23
drad30_12-1	rad30Δ	25	15	XV	423529	1	SNP	C	T	50	52.0/48.0	26/24	C	26	T	24
drad30_12-1	rad30Δ	25	15	XV	435943	1	SNP	T	A	48	52.1/47.9	25/23	T	25	A	23
drad30_12-1	rad30Δ	25	15	XV	456465	1	SNP	C	T	59	54.2/45.8	32/27	T	32	C	27
drad30_12-1	rad30Δ	25	15	XV	519432	1	SNP	C	T	46	58.7	27	T	27
drad30_12-1	rad30Δ	25	15	XV	539208	1	SNP	C	T	34	52.9/47.1	18/16	T	18	C	16
drad30_12-1	rad30Δ	25	15	XV	539315	1	SNP	C	T	37	51.4/48.6	19/18	T	19	C	18
drad30_12-1	rad30Δ	25	15	XV	541043	1	SNP	G	A	30	60	18	A	18
drad30_12-1	rad30Δ	25	15	XV	559480	1	SNP	C	T	37	67.6	25	T	25
drad30_12-1	rad30Δ	25	15	XV	578428	1	SNP	T	G	48	52.1/47.9	25/23	T	25	G	23
drad30_12-1	rad30Δ	25	15	XV	582184	1	SNP	G	A	50	94	47	A	47
drad30_12-1	rad30Δ	25	15	XV	605247	1	SNP	C	T	37	59.5	22	T	22
drad30_12-1	rad30Δ	25	15	XV	641137	1	SNP	C	T	30	53.3/46.7	16/14	T	16	C	14
drad30_12-1	rad30Δ	25	15	XV	660838	1	SNP	G	A	38	52.6/47.4	20/18	A	20	G	18
drad30_12-1	rad30Δ	25	15	XV	723310	1	SNP	G	T	42	57.1	24	T	24
drad30_12-1	rad30Δ	25	15	XV	734890	1	SNP	C	T	44	54.5/45.5	24/20	T	24	C	20
drad30_12-1	rad30Δ	25	15	XV	741882	1	SNP	G	A	39	51.3/48.7	20/19	A	20	G	19
drad30_12-1	rad30Δ	25	15	XV	741883	1	SNP	G	A	40	50.0/50.0	20/20	A	20	G	20
drad30_12-1	rad30Δ	25	15	XV	752057	1	SNP	A	T	42	59.5	25	T	25
drad30_12-1	rad30Δ	25	15	XV	755727	1	SNP	C	T	41	53.7/46.3	22/19	T	22	C	19
drad30_12-1	rad30Δ	25	15	XV	770010	1	SNP	G	A	32	65.6	21	A	21
drad30_12-1	rad30Δ	25	15	XV	794639	1	SNP	G	A	38	50.0/50.0	19/19	A	19	G	19
drad30_12-1	rad30Δ	25	15	XV	817690	1	SNP	T	A	45	51.1/48.9	23/22	A	23	T	22
drad30_12-1	rad30Δ	25	15	XV	826582	1	SNP	C	T	51	54.9/45.1	28/23	T	28	C	23
drad30_12-1	rad30Δ	25	15	XV	837670	1	SNP	C	T	42	50.0/50.0	21/21	C	21	T	21
drad30_12-1	rad30Δ	25	15	XV	839102	1	SNP	C	T	57	50.9/49.1	29/28	C	29	T	28
drad30_12-1	rad30Δ	25	15	XV	902111	1	SNP	G	T	53	50.9/49.1	27/26	T	27	G	26
drad30_12-1	rad30Δ	25	15	XV	916688	1	SNP	C	T	60	51.7/48.3	31/29	C	31	T	29
drad30_12-1	rad30Δ	25	15	XV	935094	1	SNP	C	T	53	50.9/49.1	27/26	T	27	C	26
drad30_12-1	rad30Δ	25	15	XV	975955	1	SNP	A	T	21	57.1	12	T	12
drad30_12-1	rad30Δ	25	15	XV	977900	1	SNP	G	A	57	54.4/45.6	31/26	A	31	G	26
drad30_12-1	rad30Δ	25	15	XV	995843	1	SNP	A	T	63	50.8/49.2	32/31	A	32	T	31
drad30_12-1	rad30Δ	25	15	XV	1000973	1	SNP	C	T	27	51.9/48.1	14/13	C	14	T	13
drad30_12-1	rad30Δ	25	15	XV	1000974	1	SNP	A	T	29	51.7/48.3	15/14	T	15	A	14
drad30_12-1	rad30Δ	25	15	XV	1008247	1	SNP	C	T	52	50.0/50.0	26/26	C	26	T	26
drad30_12-1	rad30Δ	25	15	XV	1023370	1	SNP	G	A	65	56.9	37	A	37
drad30_12-1	rad30Δ	25	15	XV	1048002	1	SNP	A	T	68	54.4/45.6	37/31	T	37	A	31
drad30_12-1	rad30Δ	25	15	XV	1072148	1	SNP	G	A	31	51.6/48.4	16/15	G	16	A	15
drad30_12-1	rad30Δ	25	15	XV	1083371	1	SNP	C	T	25	52.0/48.0	13/12	T	13	C	12
drad30_12-1	rad30Δ	25	15	XVI	8044	1	SNP	A	C	4	50.0/50.0	2023-02-02	A	2	C	2
drad30_12-1	rad30Δ	25	15	XVI	55559	1	SNP	T	A	88	52.3/46.6	46/41	A	46	T	41
drad30_12-1	rad30Δ	25	15	XVI	82574	1	SNP	T	C	70	50.0/50.0	35/35	C	35	T	35
drad30_12-1	rad30Δ	25	15	XVI	97253	1	SNP	G	A	60	53.3/45.0	32/27	A	32	G	27
drad30_12-1	rad30Δ	25	15	XVI	111125	1	SNP	C	T	64	56.3	36	T	36
drad30_12-1	rad30Δ	25	15	XVI	111360	1	SNP	C	T	75	52.0/48.0	39/36	C	39	T	36
drad30_12-1	rad30Δ	25	15	XVI	118831	1	SNP	G	A	74	58.1	43	A	43
drad30_12-1	rad30Δ	25	15	XVI	146797	1	SNP	G	A	50	60	30	A	30
drad30_12-1	rad30Δ	25	15	XVI	148508	1	SNP	C	T	73	98.6	72	T	72
drad30_12-1	rad30Δ	25	15	XVI	182158	1	SNP	G	T	58	51.7/48.3	30/28	G	30	T	28
drad30_12-1	rad30Δ	25	15	XVI	205483	1	SNP	G	A	52	51.9/48.1	27/25	G	27	A	25
drad30_12-1	rad30Δ	25	15	XVI	292082	1	SNP	C	T	43	55.8	24	T	24
drad30_12-1	rad30Δ	25	15	XVI	298490	1	SNP	T	A	42	50.0/47.6	21/20	T	21	A	20
drad30_12-1	rad30Δ	25	15	XVI	318791	1	SNP	C	T	39	53.8/46.2	21/18	C	21	T	18
drad30_12-1	rad30Δ	25	15	XVI	348122	1	SNP	C	T	47	57.4	27	T	27
drad30_12-1	rad30Δ	25	15	XVI	358722	1	SNP	G	A	56	51.8/48.2	29/27	A	29	G	27
drad30_12-1	rad30Δ	25	15	XVI	413704	1	SNP	C	A	54	57.4	31	A	31
drad30_12-1	rad30Δ	25	15	XVI	426832	1	SNP	C	T	36	52.8/47.2	19/17	C	19	T	17
drad30_12-1	rad30Δ	25	15	XVI	434350	1	SNP	A	G	48	56.3	27	G	27
drad30_12-1	rad30Δ	25	15	XVI	457625	1	SNP	G	A	59	52.5/47.5	31/28	A	31	G	28
drad30_12-1	rad30Δ	25	15	XVI	563474	1	SNP	C	T	46	52.2/47.8	24/22	T	24	C	22
drad30_12-1	rad30Δ	25	15	XVI	584243	1	SNP	G	T	48	54.2/45.8	26/22	G	26	T	22
drad30_12-1	rad30Δ	25	15	XVI	598092	1	SNP	C	T	51	98	50	T	50
drad30_12-1	rad30Δ	25	15	XVI	599368	1	SNP	G	A	36	100	36	A	36
drad30_12-1	rad30Δ	25	15	XVI	616297	1	SNP	T	C	60	51.7/48.3	31/29	T	31	C	29
drad30_12-1	rad30Δ	25	15	XVI	638196	1	SNP	G	A	39	53.8/46.2	21/18	A	21	G	18
drad30_12-1	rad30Δ	25	15	XVI	649016	1	SNP	C	T	45	51.1/48.9	23/22	T	23	C	22
drad30_12-1	rad30Δ	25	15	XVI	649447	1	SNP	G	T	44	50.0/50.0	22/22	G	22	T	22
drad30_12-1	rad30Δ	25	15	XVI	662897	1	SNP	G	A	42	52.4/45.2	22/19	A	22	G	19
drad30_12-1	rad30Δ	25	15	XVI	786052	1	SNP	C	T	50	52.0/48.0	26/24	T	26	C	24
drad30_12-1	rad30Δ	25	15	XVI	802453	1	SNP	C	T	58	60.3	35	T	35
drad30_12-1	rad30Δ	25	15	XVI	802456	1	SNP	C	T	56	62.5	35	T	35
drad30_12-1	rad30Δ	25	15	XVI	819086	1	SNP	C	T	45	53.3/46.7	24/21	T	24	C	21
drad30_12-1	rad30Δ	25	15	XVI	829179	1	SNP	G	A	73	50.7/49.3	37/36	A	37	G	36
drad30_12-1	rad30Δ	25	15	XVI	847255	1	SNP	A	C	4	50.0/50.0	2023-02-02	A	2	C	2
drad30_12-1	rad30Δ	25	15	XVI	870965	1	SNP	C	T	70	51.4/48.6	36/34	T	36	C	34
drad30_12-1	rad30Δ	25	15	XVI	912151	1	SNP	A	T	60	65	39	T	39
drad30_12-1	rad30Δ	25	15	I	204812	1	DIP	-	G	4	50.0/50.0	2023-02-02	-	2	G	2
drad30_12-1	rad30Δ	25	15	I	204820	1	DIP	A	-	4	50.0/50.0	2023-02-02	A	2	-	2
drad30_12-1	rad30Δ	25	15	I	214056	1	DIP	-	A	4	50.0/50.0	2023-02-02	-	2	A	2
drad30_12-1	rad30Δ	25	15	I	214060	1	DIP	-	G	4	50.0/50.0	2023-02-02	-	2	G	2
drad30_12-1	rad30Δ	25	15	VII	725580	1	DIP	-	A	42	52.4/45.2	22/19	-	22	A	19
drad30_12-1	rad30Δ	25	15	VIII	557838	1	DIP	A	-	11	54.5	6	-	6
drad30_12-1	rad30Δ	25	15	X	206753	1	DIP	-	A	77	51.9/48.1	40/37	A	40	-	37
drad30_12-1	rad30Δ	25	15	X	731746	1	DIP	-	G	4	50.0/50.0	2023-02-02	-	2	G	2
drad30_12-1	rad30Δ	25	15	X	731752	1	DIP	-	G	4	50.0/50.0	2023-02-02	-	2	G	2
drad30_12-1	rad30Δ	25	15	X	731755	2	DIP	--	TG	4	50.0/50.0	2023-02-02	--	2	TG	2
drad30_12-1	rad30Δ	25	15	XII	260345	1	DIP	A	-	50	50.0/46.0	25/23	-	25	A	23
drad30_12-1	rad30Δ	25	15	XII	472046	1	DIP	A	-	4	50.0/50.0	2023-02-02	A	2	-	2
drad30_12-1	rad30Δ	25	15	XIII	615846	1	DIP	-	C	49	51	25	C	25
drad30_12-1	rad30Δ	25	15	XIII	783435	1	DIP	-	A	57	52.6/47.4	30/27	-	30	A	27
drad30_12-1	rad30Δ	25	15	XVI	148501	1	DIP	-	T	73	90.4	66	T	66
drad30_13-1	rad30Δ	25	15	I	15950	1	SNP	G	A	115	53.0/47.0	61/54	A	61	G	54
drad30_13-1	rad30Δ	25	15	I	18033	1	SNP	A	C	81	53.1/46.9	43/38	C	43	A	38
drad30_13-1	rad30Δ	25	15	I	18050	1	SNP	G	A	86	51.2/48.8	44/42	G	44	A	42
drad30_13-1	rad30Δ	25	15	I	20401	1	SNP	T	A	122	54.9/45.1	67/55	T	67	A	55
drad30_13-1	rad30Δ	25	15	I	54167	1	SNP	C	G	88	51.1/48.9	45/43	C	45	G	43
drad30_13-1	rad30Δ	25	15	I	128616	1	SNP	T	A	83	57.8	48	A	48
drad30_13-1	rad30Δ	25	15	II	27418	1	SNP	G	A	91	49.5/49.5	45/45	A	45	G	45
drad30_13-1	rad30Δ	25	15	II	76367	1	SNP	C	T	53	50.9/49.1	27/26	T	27	C	26
drad30_13-1	rad30Δ	25	15	II	100290	1	SNP	A	T	42	59.5	25	T	25
drad30_13-1	rad30Δ	25	15	II	106973	1	SNP	C	T	52	51.9/48.1	27/25	C	27	T	25
drad30_13-1	rad30Δ	25	15	II	198709	1	SNP	A	T	38	52.6/47.4	20/18	T	20	A	18
drad30_13-1	rad30Δ	25	15	II	238226	1	SNP	T	A	41	63.4	26	A	26
drad30_13-1	rad30Δ	25	15	II	242890	1	SNP	G	T	31	54.8/45.2	17/14	T	17	G	14
drad30_13-1	rad30Δ	25	15	II	247113	1	SNP	T	A	46	58.7	27	A	27
drad30_13-1	rad30Δ	25	15	II	393697	1	SNP	A	T	20	60	12	T	12
drad30_13-1	rad30Δ	25	15	II	434643	1	SNP	G	A	30	53.3/46.7	16/14	G	16	A	14
drad30_13-1	rad30Δ	25	15	II	439875	1	SNP	C	T	37	51.4/48.6	19/18	T	19	C	18
drad30_13-1	rad30Δ	25	15	II	483519	1	SNP	C	T	45	53.3/46.7	24/21	T	24	C	21
drad30_13-1	rad30Δ	25	15	II	532013	1	SNP	G	A	33	51.5/48.5	17/16	G	17	A	16
drad30_13-1	rad30Δ	25	15	II	532235	1	SNP	G	A	26	61.5	16	A	16
drad30_13-1	rad30Δ	25	15	II	597240	1	SNP	A	C	32	56.3	18	C	18
drad30_13-1	rad30Δ	25	15	II	597241	1	SNP	C	A	33	54.5/45.5	18/15	A	18	C	15
drad30_13-1	rad30Δ	25	15	II	619479	1	SNP	G	A	42	57.1	24	A	24
drad30_13-1	rad30Δ	25	15	II	701795	1	SNP	G	A	43	51.2/48.8	22/21	A	22	G	21
drad30_13-1	rad30Δ	25	15	II	799417	1	SNP	C	T	58	53.4/46.6	31/27	T	31	C	27
drad30_13-1	rad30Δ	25	15	II	808808	1	SNP	C	T	65	58.5	38	T	38
drad30_13-1	rad30Δ	25	15	III	81008	1	SNP	C	T	63	52.4/47.6	33/30	T	33	C	30
drad30_13-1	rad30Δ	25	15	III	97504	1	SNP	A	T	53	56.6	30	T	30
drad30_13-1	rad30Δ	25	15	III	174042	1	SNP	A	T	58	51.7/48.3	30/28	A	30	T	28
drad30_13-1	rad30Δ	25	15	III	196317	1	SNP	T	A	57	50.9/49.1	29/28	T	29	A	28
drad30_13-1	rad30Δ	25	15	III	245518	1	SNP	G	A	62	96.8	60	A	60
drad30_13-1	rad30Δ	25	15	III	292470	1	SNP	G	T	66	54.5/45.5	36/30	T	36	G	30
drad30_13-1	rad30Δ	25	15	III	297979	1	SNP	G	A	69	62.3	43	A	43
drad30_13-1	rad30Δ	25	15	III	299713	1	SNP	G	A	88	52.3/47.7	46/42	G	46	A	42
drad30_13-1	rad30Δ	25	15	III	306668	1	SNP	G	C	94	100	94	C	94
drad30_13-1	rad30Δ	25	15	IV	156	1	SNP	T	C	101	51.5/47.5	52/48	T	52	C	48
drad30_13-1	rad30Δ	25	15	IV	19392	1	SNP	T	A	66	92.4	61	A	61
drad30_13-1	rad30Δ	25	15	IV	20513	1	SNP	G	A	40	52.5/47.5	21/19	A	21	G	19
drad30_13-1	rad30Δ	25	15	IV	123644	1	SNP	C	T	45	100	45	T	45
drad30_13-1	rad30Δ	25	15	IV	149987	1	SNP	A	G	39	100	39	G	39
drad30_13-1	rad30Δ	25	15	IV	285976	1	SNP	G	A	32	100	32	A	32
drad30_13-1	rad30Δ	25	15	IV	289618	1	SNP	T	C	33	51.5/48.5	17/16	T	17	C	16
drad30_13-1	rad30Δ	25	15	IV	289619	1	SNP	C	T	34	52.9/47.1	18/16	C	18	T	16
drad30_13-1	rad30Δ	25	15	IV	297987	1	SNP	C	T	26	57.7	15	T	15
drad30_13-1	rad30Δ	25	15	IV	329464	1	SNP	G	A	26	50.0/50.0	13/13	A	13	G	13
drad30_13-1	rad30Δ	25	15	IV	369284	1	SNP	G	A	15	53.3/46.7	2023-08-07	G	8	A	7
drad30_13-1	rad30Δ	25	15	IV	500381	1	SNP	C	T	33	51.5/45.5	17/15	T	17	C	15
drad30_13-1	rad30Δ	25	15	IV	500899	1	SNP	C	T	34	52.9/47.1	18/16	T	18	C	16
drad30_13-1	rad30Δ	25	15	IV	546189	1	SNP	T	A	29	51.7/48.3	15/14	A	15	T	14
drad30_13-1	rad30Δ	25	15	IV	588655	1	SNP	G	A	30	50.0/50.0	15/15	A	15	G	15
drad30_13-1	rad30Δ	25	15	IV	673932	1	SNP	G	A	22	54.5/45.5	2023-12-10	G	12	A	10
drad30_13-1	rad30Δ	25	15	IV	747409	1	SNP	C	T	20	55.0/45.0	2023-11-09	C	11	T	9
drad30_13-1	rad30Δ	25	15	IV	786463	1	SNP	G	A	24	70.8	17	A	17
drad30_13-1	rad30Δ	25	15	IV	805864	1	SNP	C	T	31	54.8/45.2	17/14	T	17	C	14
drad30_13-1	rad30Δ	25	15	IV	827360	1	SNP	G	A	18	72.2	13	A	13
drad30_13-1	rad30Δ	25	15	IV	839366	1	SNP	T	A	27	51.9/48.1	14/13	T	14	A	13
drad30_13-1	rad30Δ	25	15	IV	887568	1	SNP	A	T	23	52.2	12	T	12
drad30_13-1	rad30Δ	25	15	IV	892698	1	SNP	G	T	8	50.0/50.0	2023-04-04	G	4	T	4
drad30_13-1	rad30Δ	25	15	IV	903712	1	SNP	T	A	22	50.0/50.0	2023-11-11	A	11	T	11
drad30_13-1	rad30Δ	25	15	IV	918577	1	SNP	C	T	28	53.6/46.4	15/13	C	15	T	13
drad30_13-1	rad30Δ	25	15	IV	951395	1	SNP	A	G	26	53.8/46.2	14/12	G	14	A	12
drad30_13-1	rad30Δ	25	15	IV	975385	1	SNP	G	A	31	54.8/45.2	17/14	G	17	A	14
drad30_13-1	rad30Δ	25	15	IV	1053579	1	SNP	C	T	25	100	25	T	25
drad30_13-1	rad30Δ	25	15	IV	1077454	1	SNP	C	T	23	95.7	22	T	22
drad30_13-1	rad30Δ	25	15	IV	1141726	1	SNP	C	T	33	51.5/48.5	17/16	T	17	C	16
drad30_13-1	rad30Δ	25	15	IV	1150877	1	SNP	C	A	24	66.7	16	A	16
drad30_13-1	rad30Δ	25	15	IV	1150882	1	SNP	T	A	26	65.4	17	A	17
drad30_13-1	rad30Δ	25	15	IV	1246636	1	SNP	G	A	37	54.1/45.9	20/17	G	20	A	17
drad30_13-1	rad30Δ	25	15	IV	1367037	1	SNP	C	T	31	100	31	T	31
drad30_13-1	rad30Δ	25	15	IV	1428216	1	SNP	C	T	34	100	34	T	34
drad30_13-1	rad30Δ	25	15	IV	1443497	1	SNP	C	T	30	100	30	T	30
drad30_13-1	rad30Δ	25	15	IV	1516227	1	SNP	T	A	85	50.6/49.4	43/42	T	43	A	42
drad30_13-1	rad30Δ	25	15	V	19637	1	SNP	C	T	59	52.5/45.8	31/27	T	31	C	27
drad30_13-1	rad30Δ	25	15	V	21219	1	SNP	C	T	69	56.5	39	T	39
drad30_13-1	rad30Δ	25	15	V	72053	1	SNP	G	T	62	51.6/48.4	32/30	G	32	T	30
drad30_13-1	rad30Δ	25	15	V	140202	1	SNP	T	G	41	63.4	26	G	26
drad30_13-1	rad30Δ	25	15	V	152126	1	SNP	G	C	57	54.4/45.6	31/26	G	31	C	26
drad30_13-1	rad30Δ	25	15	V	195932	1	SNP	C	T	29	55.2	16	T	16
drad30_13-1	rad30Δ	25	15	V	283041	1	SNP	A	T	39	59	23	T	23
drad30_13-1	rad30Δ	25	15	V	298402	1	SNP	T	A	45	53.3/46.7	24/21	T	24	A	21
drad30_13-1	rad30Δ	25	15	V	390498	1	SNP	C	T	45	53.3/46.7	24/21	T	24	C	21
drad30_13-1	rad30Δ	25	15	V	392461	1	SNP	G	A	45	53.3/46.7	24/21	A	24	G	21
drad30_13-1	rad30Δ	25	15	V	469424	1	SNP	T	A	44	52.3/47.7	23/21	T	23	A	21
drad30_13-1	rad30Δ	25	15	V	515234	1	SNP	C	T	87	67.8	59	T	59
drad30_13-1	rad30Δ	25	15	VI	1915	1	SNP	A	G	49	53.1/46.9	26/23	G	26	A	23
drad30_13-1	rad30Δ	25	15	VI	169581	1	SNP	G	T	79	55.7	44	T	44
drad30_13-1	rad30Δ	25	15	VI	175522	1	SNP	C	T	76	52.6/47.4	40/36	C	40	T	36
drad30_13-1	rad30Δ	25	15	VI	214776	1	SNP	C	T	88	58	51	T	51
drad30_13-1	rad30Δ	25	15	VI	221762	1	SNP	C	T	85	52.9/47.1	45/40	C	45	T	40
drad30_13-1	rad30Δ	25	15	VI	252991	1	SNP	C	T	88	52.3/46.6	46/41	T	46	C	41
drad30_13-1	rad30Δ	25	15	VI	252992	1	SNP	T	A	89	51.7/48.3	46/43	A	46	T	43
drad30_13-1	rad30Δ	25	15	VII	13257	1	SNP	G	A	77	54.5/45.5	42/35	G	42	A	35
drad30_13-1	rad30Δ	25	15	VII	118918	1	SNP	C	A	47	53.2/46.8	25/22	C	25	A	22
drad30_13-1	rad30Δ	25	15	VII	223231	1	SNP	A	T	30	60	18	T	18
drad30_13-1	rad30Δ	25	15	VII	229396	1	SNP	G	T	34	55.9	19	T	19
drad30_13-1	rad30Δ	25	15	VII	251124	1	SNP	G	T	35	100	35	T	35
drad30_13-1	rad30Δ	25	15	VII	270794	1	SNP	G	A	28	50.0/50.0	14/14	A	14	G	14
drad30_13-1	rad30Δ	25	15	VII	311357	1	SNP	T	C	44	100	44	C	44
drad30_13-1	rad30Δ	25	15	VII	353774	1	SNP	T	A	32	100	32	A	32
drad30_13-1	rad30Δ	25	15	VII	412513	1	SNP	A	T	43	53.5/46.5	23/20	A	23	T	20
drad30_13-1	rad30Δ	25	15	VII	428205	1	SNP	C	T	30	56.7	17	T	17
drad30_13-1	rad30Δ	25	15	VII	516129	1	SNP	C	T	27	51.9/48.1	14/13	C	14	T	13
drad30_13-1	rad30Δ	25	15	VII	527308	1	SNP	T	A	33	51.5/48.5	17/16	A	17	T	16
drad30_13-1	rad30Δ	25	15	VII	597458	1	SNP	G	T	38	100	38	T	38
drad30_13-1	rad30Δ	25	15	VII	597644	1	SNP	T	A	37	100	37	A	37
drad30_13-1	rad30Δ	25	15	VII	639188	1	SNP	G	A	24	50.0/50.0	2023-12-12	A	12	G	12
drad30_13-1	rad30Δ	25	15	VII	662197	1	SNP	G	A	26	53.8/46.2	14/12	A	14	G	12
drad30_13-1	rad30Δ	25	15	VII	745399	1	SNP	C	T	38	60.5	23	T	23
drad30_13-1	rad30Δ	25	15	VII	750354	1	SNP	G	A	27	51.9/48.1	14/13	G	14	A	13
drad30_13-1	rad30Δ	25	15	VII	754671	1	SNP	A	T	40	50.0/50.0	20/20	A	20	T	20
drad30_13-1	rad30Δ	25	15	VII	754672	1	SNP	G	A	40	52.5/47.5	21/19	A	21	G	19
drad30_13-1	rad30Δ	25	15	VII	801872	1	SNP	C	T	30	50.0/50.0	15/15	C	15	T	15
drad30_13-1	rad30Δ	25	15	VII	836849	1	SNP	A	G	23	52.2/47.8	2023-12-11	A	12	G	11
drad30_13-1	rad30Δ	25	15	VII	857010	1	SNP	C	T	33	57.6	19	T	19
drad30_13-1	rad30Δ	25	15	VII	879777	1	SNP	C	T	27	63	17	T	17
drad30_13-1	rad30Δ	25	15	VII	881397	1	SNP	T	C	32	53.1/46.9	17/15	C	17	T	15
drad30_13-1	rad30Δ	25	15	VII	881860	1	SNP	C	A	36	61.1	22	A	22
drad30_13-1	rad30Δ	25	15	VII	932819	1	SNP	C	T	38	50.0/50.0	19/19	C	19	T	19
drad30_13-1	rad30Δ	25	15	VII	975293	1	SNP	C	T	58	50.0/48.3	29/28	T	29	C	28
drad30_13-1	rad30Δ	25	15	VII	999258	1	SNP	G	A	51	51.0/49.0	26/25	A	26	G	25
drad30_13-1	rad30Δ	25	15	VII	1021103	1	SNP	C	A	66	50.0/48.5	33/32	C	33	A	32
drad30_13-1	rad30Δ	25	15	VII	1059201	1	SNP	G	A	71	50.7/49.3	36/35	A	36	G	35
drad30_13-1	rad30Δ	25	15	VII	1078390	1	SNP	G	A	71	53.5/45.1	38/32	A	38	G	32
drad30_13-1	rad30Δ	25	15	VIII	57779	1	SNP	A	T	49	53.1/46.9	26/23	T	26	A	23
drad30_13-1	rad30Δ	25	15	VIII	183177	1	SNP	C	T	41	53.7/46.3	22/19	C	22	T	19
drad30_13-1	rad30Δ	25	15	VIII	183178	1	SNP	C	T	43	51.2/48.8	22/21	C	22	T	21
drad30_13-1	rad30Δ	25	15	VIII	195892	1	SNP	G	C	33	57.6	19	C	19
drad30_13-1	rad30Δ	25	15	VIII	227209	1	SNP	T	C	36	52.8/47.2	19/17	T	19	C	17
drad30_13-1	rad30Δ	25	15	VIII	241194	1	SNP	C	T	42	52.4/47.6	22/20	C	22	T	20
drad30_13-1	rad30Δ	25	15	VIII	241937	1	SNP	A	T	36	52.8/47.2	19/17	A	19	T	17
drad30_13-1	rad30Δ	25	15	VIII	281781	1	SNP	T	A	34	50.0/50.0	17/17	A	17	T	17
drad30_13-1	rad30Δ	25	15	VIII	332759	1	SNP	G	A	44	56.8	25	A	25
drad30_13-1	rad30Δ	25	15	VIII	388910	1	SNP	G	A	47	55.3	26	A	26
drad30_13-1	rad30Δ	25	15	VIII	399932	1	SNP	G	A	22	59.1	13	A	13
drad30_13-1	rad30Δ	25	15	VIII	470937	1	SNP	T	A	56	51.8/48.2	29/27	T	29	A	27
drad30_13-1	rad30Δ	25	15	VIII	506517	1	SNP	C	T	58	51.7/48.3	30/28	C	30	T	28
drad30_13-1	rad30Δ	25	15	IX	24649	1	SNP	G	A	90	52.2/47.8	47/43	G	47	A	43
drad30_13-1	rad30Δ	25	15	IX	61490	1	SNP	C	T	74	52.7/47.3	39/35	T	39	C	35
drad30_13-1	rad30Δ	25	15	IX	87758	1	SNP	T	A	58	53.4/46.6	31/27	T	31	A	27
drad30_13-1	rad30Δ	25	15	IX	89783	1	SNP	T	A	57	50.9/49.1	29/28	T	29	A	28
drad30_13-1	rad30Δ	25	15	IX	114033	1	SNP	C	T	58	53.4/46.6	31/27	T	31	C	27
drad30_13-1	rad30Δ	25	15	IX	132012	1	SNP	G	A	50	64	32	A	32
drad30_13-1	rad30Δ	25	15	IX	135937	1	SNP	G	A	53	54.7/45.3	29/24	G	29	A	24
drad30_13-1	rad30Δ	25	15	IX	138429	1	SNP	A	C	26	50.0/46.2	13/12	A	13	C	12
drad30_13-1	rad30Δ	25	15	IX	138784	1	SNP	T	A	32	53.1/46.9	17/15	T	17	A	15
drad30_13-1	rad30Δ	25	15	IX	147151	1	SNP	G	A	39	59	23	A	23
drad30_13-1	rad30Δ	25	15	IX	240285	1	SNP	G	A	50	54.0/46.0	27/23	A	27	G	23
drad30_13-1	rad30Δ	25	15	IX	312968	1	SNP	C	A	62	51.6/48.4	32/30	A	32	C	30
drad30_13-1	rad30Δ	25	15	IX	430848	1	SNP	C	T	94	100	94	T	94
drad30_13-1	rad30Δ	25	15	X	63	1	SNP	T	A	4	75	3	A	3
drad30_13-1	rad30Δ	25	15	X	33864	1	SNP	C	T	50	50.0/48.0	25/24	T	25	C	24
drad30_13-1	rad30Δ	25	15	X	34185	1	SNP	T	C	74	71.6	53	C	53
drad30_13-1	rad30Δ	25	15	X	151620	1	SNP	C	A	32	100	32	A	32
drad30_13-1	rad30Δ	25	15	X	222304	1	SNP	C	T	35	54.3/45.7	19/16	T	19	C	16
drad30_13-1	rad30Δ	25	15	X	222500	1	SNP	C	T	41	61	25	T	25
drad30_13-1	rad30Δ	25	15	X	229252	1	SNP	T	A	41	53.7/46.3	22/19	A	22	T	19
drad30_13-1	rad30Δ	25	15	X	297754	1	SNP	G	A	38	52.6/47.4	20/18	A	20	G	18
drad30_13-1	rad30Δ	25	15	X	353400	1	SNP	G	A	31	61.3	19	A	19
drad30_13-1	rad30Δ	25	15	X	449518	1	SNP	G	A	49	59.2	29	A	29
drad30_13-1	rad30Δ	25	15	X	454080	1	SNP	G	A	42	57.1	24	A	24
drad30_13-1	rad30Δ	25	15	X	592638	1	SNP	C	T	39	61.5	24	T	24
drad30_13-1	rad30Δ	25	15	X	659188	1	SNP	G	A	53	54.7/45.3	29/24	A	29	G	24
drad30_13-1	rad30Δ	25	15	X	694380	1	SNP	A	G	65	50.8/49.2	33/32	A	33	G	32
drad30_13-1	rad30Δ	25	15	X	706423	1	SNP	G	T	69	53.6/46.4	37/32	G	37	T	32
drad30_13-1	rad30Δ	25	15	XI	33330	1	SNP	G	A	67	55.2	37	A	37
drad30_13-1	rad30Δ	25	15	XI	74830	1	SNP	G	A	54	51.9/48.1	28/26	A	28	G	26
drad30_13-1	rad30Δ	25	15	XI	77840	1	SNP	G	T	50	54.0/46.0	27/23	G	27	T	23
drad30_13-1	rad30Δ	25	15	XI	103355	1	SNP	G	T	42	52.4/47.6	22/20	G	22	T	20
drad30_13-1	rad30Δ	25	15	XI	106517	1	SNP	G	A	48	54.2/45.8	26/22	G	26	A	22
drad30_13-1	rad30Δ	25	15	XI	195690	1	SNP	C	T	36	50.0/50.0	18/18	C	18	T	18
drad30_13-1	rad30Δ	25	15	XI	202427	1	SNP	C	T	29	58.6	17	T	17
drad30_13-1	rad30Δ	25	15	XI	204138	1	SNP	G	T	35	65.7	23	T	23
drad30_13-1	rad30Δ	25	15	XI	237781	1	SNP	G	A	38	57.9	22	A	22
drad30_13-1	rad30Δ	25	15	XI	271624	1	SNP	C	T	37	54.1	20	T	20
drad30_13-1	rad30Δ	25	15	XI	296637	1	SNP	G	A	48	56.3	27	A	27
drad30_13-1	rad30Δ	25	15	XI	301122	1	SNP	C	T	46	52.2/47.8	24/22	T	24	C	22
drad30_13-1	rad30Δ	25	15	XI	447021	1	SNP	G	T	41	53.7/46.3	22/19	G	22	T	19
drad30_13-1	rad30Δ	25	15	XI	578477	1	SNP	T	C	61	50.8/49.2	31/30	C	31	T	30
drad30_13-1	rad30Δ	25	15	XI	642700	1	SNP	G	A	78	51.3/48.7	40/38	A	40	G	38
drad30_13-1	rad30Δ	25	15	XII	1908	1	SNP	T	G	9	55.6	5	G	5
drad30_13-1	rad30Δ	25	15	XII	13315	1	SNP	C	T	22	100	22	T	22
drad30_13-1	rad30Δ	25	15	XII	71824	1	SNP	G	A	38	50.0/50.0	19/19	A	19	G	19
drad30_13-1	rad30Δ	25	15	XII	82555	1	SNP	C	T	58	51.7/48.3	30/28	C	30	T	28
drad30_13-1	rad30Δ	25	15	XII	82593	1	SNP	T	A	64	54.7/45.3	35/29	A	35	T	29
drad30_13-1	rad30Δ	25	15	XII	83903	1	SNP	A	G	61	50.8/49.2	31/30	G	31	A	30
drad30_13-1	rad30Δ	25	15	XII	139497	1	SNP	C	T	37	51.4/48.6	19/18	C	19	T	18
drad30_13-1	rad30Δ	25	15	XII	139587	1	SNP	C	T	37	51.4/48.6	19/18	T	19	C	18
drad30_13-1	rad30Δ	25	15	XII	150926	1	SNP	A	T	24	58.3	14	T	14
drad30_13-1	rad30Δ	25	15	XII	200365	1	SNP	G	A	32	56.3	18	A	18
drad30_13-1	rad30Δ	25	15	XII	221962	1	SNP	G	A	50	50.0/50.0	25/25	A	25	G	25
drad30_13-1	rad30Δ	25	15	XII	247050	1	SNP	C	T	41	53.7/46.3	22/19	C	22	T	19
drad30_13-1	rad30Δ	25	15	XII	296522	1	SNP	T	A	37	64.9	24	A	24
drad30_13-1	rad30Δ	25	15	XII	355237	1	SNP	C	A	27	55.6	15	A	15
drad30_13-1	rad30Δ	25	15	XII	390451	1	SNP	T	A	33	51.5/48.5	17/16	A	17	T	16
drad30_13-1	rad30Δ	25	15	XII	427059	1	SNP	G	A	21	52.4/47.6	2023-11-10	G	11	A	10
drad30_13-1	rad30Δ	25	15	XII	431503	1	SNP	G	A	27	51.9/48.1	14/13	G	14	A	13
drad30_13-1	rad30Δ	25	15	XII	498837	1	SNP	C	T	25	64	16	T	16
drad30_13-1	rad30Δ	25	15	XII	525512	1	SNP	T	C	33	54.5/45.5	18/15	C	18	T	15
drad30_13-1	rad30Δ	25	15	XII	536806	1	SNP	C	T	21	52.4/47.6	2023-11-10	C	11	T	10
drad30_13-1	rad30Δ	25	15	XII	536823	1	SNP	C	T	24	54.2/45.8	13/11	T	13	C	11
drad30_13-1	rad30Δ	25	15	XII	591653	1	SNP	G	T	35	54.3/45.7	19/16	G	19	T	16
drad30_13-1	rad30Δ	25	15	XII	625462	1	SNP	A	T	35	54.3/45.7	19/16	T	19	A	16
drad30_13-1	rad30Δ	25	15	XII	625463	1	SNP	G	A	35	51.4/45.7	18/16	A	18	G	16
drad30_13-1	rad30Δ	25	15	XII	628220	1	SNP	C	T	32	53.1/46.9	17/15	C	17	T	15
drad30_13-1	rad30Δ	25	15	XII	634270	1	SNP	C	T	33	60.6	20	T	20
drad30_13-1	rad30Δ	25	15	XII	657185	1	SNP	T	A	29	55.2	16	A	16
drad30_13-1	rad30Δ	25	15	XII	677090	1	SNP	A	G	38	52.6/47.4	20/18	G	20	A	18
drad30_13-1	rad30Δ	25	15	XII	697677	1	SNP	G	A	27	51.9/48.1	14/13	G	14	A	13
drad30_13-1	rad30Δ	25	15	XII	715793	1	SNP	C	T	31	54.8/45.2	17/14	T	17	C	14
drad30_13-1	rad30Δ	25	15	XII	718484	1	SNP	G	A	28	57.1	16	A	16
drad30_13-1	rad30Δ	25	15	XII	719440	1	SNP	G	A	29	75.9	22	A	22
drad30_13-1	rad30Δ	25	15	XII	869630	1	SNP	C	T	37	100	37	T	37
drad30_13-1	rad30Δ	25	15	XII	901823	1	SNP	A	T	46	97.8	45	T	45
drad30_13-1	rad30Δ	25	15	XII	949377	1	SNP	G	A	31	96.8	30	A	30
drad30_13-1	rad30Δ	25	15	XII	982192	1	SNP	C	T	61	100	61	T	61
drad30_13-1	rad30Δ	25	15	XIII	10304	1	SNP	A	G	78	51.3/48.7	40/38	G	40	A	38
drad30_13-1	rad30Δ	25	15	XIII	157357	1	SNP	C	A	43	53.5/46.5	23/20	A	23	C	20
drad30_13-1	rad30Δ	25	15	XIII	162927	1	SNP	G	A	37	62.2	23	A	23
drad30_13-1	rad30Δ	25	15	XIII	181039	1	SNP	T	A	38	55.3	21	A	21
drad30_13-1	rad30Δ	25	15	XIII	204623	1	SNP	G	A	38	63.2	24	A	24
drad30_13-1	rad30Δ	25	15	XIII	229394	1	SNP	T	C	35	60	21	C	21
drad30_13-1	rad30Δ	25	15	XIII	290906	1	SNP	T	C	35	51.4/48.6	18/17	C	18	T	17
drad30_13-1	rad30Δ	25	15	XIII	389759	1	SNP	C	T	53	100	53	T	53
drad30_13-1	rad30Δ	25	15	XIII	408104	1	SNP	A	C	30	53.3/46.7	16/14	C	16	A	14
drad30_13-1	rad30Δ	25	15	XIII	506483	1	SNP	A	G	34	100	34	G	34
drad30_13-1	rad30Δ	25	15	XIII	506503	1	SNP	C	G	31	96.8	30	G	30
drad30_13-1	rad30Δ	25	15	XIII	506678	1	SNP	C	T	41	100	41	T	41
drad30_13-1	rad30Δ	25	15	XIII	532169	1	SNP	G	A	34	97.1	33	A	33
drad30_13-1	rad30Δ	25	15	XIII	785207	1	SNP	A	G	48	100	48	G	48
drad30_13-1	rad30Δ	25	15	XIII	822868	1	SNP	C	T	27	100	27	T	27
drad30_13-1	rad30Δ	25	15	XIV	37165	1	SNP	C	T	76	53.9/46.1	41/35	C	41	T	35
drad30_13-1	rad30Δ	25	15	XIV	49195	1	SNP	C	A	69	50.7/49.3	35/34	A	35	C	34
drad30_13-1	rad30Δ	25	15	XIV	147496	1	SNP	G	C	41	56.1	23	C	23
drad30_13-1	rad30Δ	25	15	XIV	151682	1	SNP	A	T	46	52.2/47.8	24/22	T	24	A	22
drad30_13-1	rad30Δ	25	15	XIV	160081	1	SNP	A	G	45	60	27	G	27
drad30_13-1	rad30Δ	25	15	XIV	226786	1	SNP	G	A	35	54.3/45.7	19/16	G	19	A	16
drad30_13-1	rad30Δ	25	15	XIV	235703	1	SNP	G	A	23	52.2/47.8	2023-12-11	A	12	G	11
drad30_13-1	rad30Δ	25	15	XIV	316941	1	SNP	G	A	27	100	27	A	27
drad30_13-1	rad30Δ	25	15	XIV	317831	1	SNP	A	T	25	52.0/48.0	13/12	A	13	T	12
drad30_13-1	rad30Δ	25	15	XIV	342201	1	SNP	T	C	28	57.1	16	C	16
drad30_13-1	rad30Δ	25	15	XIV	414298	1	SNP	C	T	42	52.4/47.6	22/20	C	22	T	20
drad30_13-1	rad30Δ	25	15	XIV	415702	1	SNP	G	A	41	58.5	24	A	24
drad30_13-1	rad30Δ	25	15	XIV	427816	1	SNP	C	T	38	57.9	22	T	22
drad30_13-1	rad30Δ	25	15	XIV	462516	1	SNP	C	T	34	58.8	20	T	20
drad30_13-1	rad30Δ	25	15	XIV	623801	1	SNP	C	T	46	50.0/50.0	23/23	C	23	T	23
drad30_13-1	rad30Δ	25	15	XIV	652796	1	SNP	C	T	44	68.2	30	T	30
drad30_13-1	rad30Δ	25	15	XIV	658142	1	SNP	G	A	46	54.3/45.7	25/21	G	25	A	21
drad30_13-1	rad30Δ	25	15	XIV	698238	1	SNP	C	T	63	50.8/49.2	32/31	T	32	C	31
drad30_13-1	rad30Δ	25	15	XIV	725211	1	SNP	T	A	62	54.8/45.2	34/28	T	34	A	28
drad30_13-1	rad30Δ	25	15	XIV	782919	1	SNP	T	A	17	100	17	A	17
drad30_13-1	rad30Δ	25	15	XV	84545	1	SNP	G	A	48	52.1/47.9	25/23	A	25	G	23
drad30_13-1	rad30Δ	25	15	XV	185973	1	SNP	G	T	38	50.0/47.4	19/18	T	19	G	18
drad30_13-1	rad30Δ	25	15	XV	188952	1	SNP	C	T	28	53.6/46.4	15/13	T	15	C	13
drad30_13-1	rad30Δ	25	15	XV	189767	1	SNP	A	T	30	60	18	T	18
drad30_13-1	rad30Δ	25	15	XV	230992	1	SNP	T	A	27	51.9/48.1	14/13	T	14	A	13
drad30_13-1	rad30Δ	25	15	XV	295101	1	SNP	C	A	40	65	26	A	26
drad30_13-1	rad30Δ	25	15	XV	412672	1	SNP	G	A	26	53.8/46.2	14/12	G	14	A	12
drad30_13-1	rad30Δ	25	15	XV	511116	1	SNP	G	A	32	50.0/50.0	16/16	A	16	G	16
drad30_13-1	rad30Δ	25	15	XV	524936	1	SNP	C	A	38	55.3	21	A	21
drad30_13-1	rad30Δ	25	15	XV	533923	1	SNP	A	T	40	50.0/50.0	20/20	A	20	T	20
drad30_13-1	rad30Δ	25	15	XV	553564	1	SNP	C	T	29	51.7/48.3	15/14	T	15	C	14
drad30_13-1	rad30Δ	25	15	XV	606924	1	SNP	C	T	30	53.3/46.7	16/14	C	16	T	14
drad30_13-1	rad30Δ	25	15	XV	663404	1	SNP	G	A	38	52.6/47.4	20/18	G	20	A	18
drad30_13-1	rad30Δ	25	15	XV	782694	1	SNP	C	T	23	60.9	14	T	14
drad30_13-1	rad30Δ	25	15	XV	813165	1	SNP	C	A	32	50.0/50.0	16/16	A	16	C	16
drad30_13-1	rad30Δ	25	15	XV	838002	1	SNP	G	A	28	53.6/46.4	15/13	G	15	A	13
drad30_13-1	rad30Δ	25	15	XV	838003	1	SNP	G	A	28	53.6/46.4	15/13	G	15	A	13
drad30_13-1	rad30Δ	25	15	XV	906613	1	SNP	G	A	33	54.5/45.5	18/15	A	18	G	15
drad30_13-1	rad30Δ	25	15	XV	928140	1	SNP	T	A	50	52.0/46.0	26/23	T	26	A	23
drad30_13-1	rad30Δ	25	15	XV	984107	1	SNP	C	T	49	53.1/46.9	26/23	C	26	T	23
drad30_13-1	rad30Δ	25	15	XV	1073074	1	SNP	A	T	74	51.4/48.6	38/36	A	38	T	36
drad30_13-1	rad30Δ	25	15	XV	1077299	1	SNP	C	A	28	53.6/46.4	15/13	C	15	A	13
drad30_13-1	rad30Δ	25	15	XVI	43751	1	SNP	C	A	31	100	31	A	31
drad30_13-1	rad30Δ	25	15	XVI	47529	1	SNP	G	A	36	100	36	A	36
drad30_13-1	rad30Δ	25	15	XVI	47761	1	SNP	G	A	20	100	20	A	20
drad30_13-1	rad30Δ	25	15	XVI	48440	1	SNP	A	G	31	100	31	G	31
drad30_13-1	rad30Δ	25	15	XVI	64887	1	SNP	G	A	56	53.6/46.4	30/26	A	30	G	26
drad30_13-1	rad30Δ	25	15	XVI	94605	1	SNP	T	G	66	98.5	65	G	65
drad30_13-1	rad30Δ	25	15	XVI	168273	1	SNP	T	A	35	97.1	34	A	34
drad30_13-1	rad30Δ	25	15	XVI	176259	1	SNP	C	T	31	100	31	T	31
drad30_13-1	rad30Δ	25	15	XVI	186235	1	SNP	G	A	52	100	52	A	52
drad30_13-1	rad30Δ	25	15	XVI	186772	1	SNP	A	T	25	100	25	T	25
drad30_13-1	rad30Δ	25	15	XVI	430228	1	SNP	C	T	20	75	15	T	15
drad30_13-1	rad30Δ	25	15	XVI	450570	1	SNP	G	A	37	100	37	A	37
drad30_13-1	rad30Δ	25	15	XVI	495700	1	SNP	T	C	34	55.9	19	C	19
drad30_13-1	rad30Δ	25	15	XVI	502717	1	SNP	G	A	19	100	19	A	19
drad30_13-1	rad30Δ	25	15	XVI	521993	1	SNP	C	T	38	68.4	26	T	26
drad30_13-1	rad30Δ	25	15	XVI	572113	1	SNP	T	A	37	59.5	22	A	22
drad30_13-1	rad30Δ	25	15	XVI	574731	1	SNP	C	T	28	53.6/46.4	15/13	C	15	T	13
drad30_13-1	rad30Δ	25	15	XVI	615996	1	SNP	A	T	30	63.3	19	T	19
drad30_13-1	rad30Δ	25	15	XVI	669284	1	SNP	G	A	37	62.2	23	A	23
drad30_13-1	rad30Δ	25	15	XVI	669782	1	SNP	G	A	34	52.9/47.1	18/16	G	18	A	16
drad30_13-1	rad30Δ	25	15	XVI	775372	1	SNP	A	T	32	50.0/50.0	16/16	A	16	T	16
drad30_13-1	rad30Δ	25	15	XVI	783209	1	SNP	G	A	44	54.5/45.5	24/20	A	24	G	20
drad30_13-1	rad30Δ	25	15	XVI	827116	1	SNP	G	A	36	52.8/47.2	19/17	G	19	A	17
drad30_13-1	rad30Δ	25	15	XVI	856972	1	SNP	C	T	52	59.6	31	T	31
drad30_13-1	rad30Δ	25	15	XVI	856979	1	SNP	A	T	51	60.8	31	T	31
drad30_13-1	rad30Δ	25	15	XVI	865540	1	SNP	T	A	64	57.8	37	A	37
drad30_13-1	rad30Δ	25	15	XVI	876839	1	SNP	C	T	64	65.6	42	T	42
drad30_13-1	rad30Δ	25	15	XVI	912151	1	SNP	A	T	62	50.0/50.0	31/31	A	31	T	31
drad30_13-1	rad30Δ	25	15	III	85108	1	DIP	T	-	4	50	2	-	2
drad30_13-1	rad30Δ	25	15	III	85122	1	DIP	-	G	6	50.0/50.0	2023-03-03	G	3	-	3
drad30_13-1	rad30Δ	25	15	III	88032	1	DIP	-	A	4	50.0/50.0	2023-02-02	-	2	A	2
drad30_13-1	rad30Δ	25	15	III	92410	1	DIP	-	A	5	60	3	A	3
drad30_13-1	rad30Δ	25	15	III	151551	1	DIP	A	-	4	50	2	-	2
drad30_13-1	rad30Δ	25	15	IV	839364	1	DIP	G	-	31	48.4/45.2	15/14	G	15	-	14
drad30_13-1	rad30Δ	25	15	IV	1305046	1	DIP	-	G	11	54.5/45.5	2023-06-05	G	6	-	5
drad30_13-1	rad30Δ	25	15	VI	4741	1	DIP	C	-	432	50	216	-	216
drad30_13-1	rad30Δ	25	15	VI	4746	1	DIP	C	-	411	46.7/46.2	192/190	-	192	C	190
drad30_13-1	rad30Δ	25	15	VII	627272	1	DIP	-	C	4	50.0/50.0	2023-02-02	-	2	C	2
drad30_13-1	rad30Δ	25	15	XII	5615	1	DIP	G	-	4	50	2	-	2
drad30_13-1	rad30Δ	25	15	XII	5828	1	DIP	-	C	11	54.5/45.5	2023-06-05	-	6	C	5
drad30_13-1	rad30Δ	25	15	XII	7003	1	DIP	T	-	11	63.6	7	-	7
drad30_13-1	rad30Δ	25	15	XII	7018	1	DIP	-	T	11	72.7	8	T	8
drad30_13-1	rad30Δ	25	15	XII	7028	1	DIP	-	G	11	72.7	8	G	8
drad30_13-1	rad30Δ	25	15	XII	7037	1	DIP	-	C	9	66.7	6	C	6
drad30_13-1	rad30Δ	25	15	XII	472033	1	DIP	T	-	4	50.0/50.0	2023-02-02	T	2	-	2
drad30_13-1	rad30Δ	25	15	XII	475907	2	DIP	--	CC	4	75	3	CC	3
drad30_13-1	rad30Δ	25	15	XII	479631	1	DIP	-	C	5	60	3	C	3
drad30_13-1	rad30Δ	25	15	XII	481905	1	DIP	-	C	4	75	3	C	3
drad30_13-1	rad30Δ	25	15	XII	481908	1	Complex DIP	T	-	4	50.0/50.0	2023-02-02	-	2	G	2
drad30_13-1	rad30Δ	25	15	XIII	163778	1	DIP	G	-	38	52.6/47.4	20/18	-	20	G	18
drad30_13-1	rad30Δ	25	15	XIV	6625	1	DIP	-	A	188	50.0/48.9	94/92	A	94	-	92
drad30_13-1	rad30Δ	25	15	XV	127133	1	DIP	T	-	37	54.1/45.9	20/17	T	20	-	17
drad30_14-0	rad30Δ	25	15	I	972	1	SNP	A	G	102	52.0/48.0	53/49	A	53	G	49
drad30_14-0	rad30Δ	25	15	I	50068	1	SNP	C	T	86	54.7/45.3	47/39	T	47	C	39
drad30_14-0	rad30Δ	25	15	I	70991	1	SNP	C	T	49	46.9/46.9	23/23	C	23	T	23
drad30_14-0	rad30Δ	25	15	I	79001	1	SNP	C	T	89	49.4/49.4	44/44	C	44	T	44
drad30_14-0	rad30Δ	25	15	I	126935	1	SNP	C	T	50	50.0/50.0	25/25	C	25	T	25
drad30_14-0	rad30Δ	25	15	I	163750	1	SNP	G	A	4	75	3	A	3
drad30_14-0	rad30Δ	25	15	I	204998	1	SNP	G	A	4	75	3	A	3
drad30_14-0	rad30Δ	25	15	II	51211	1	SNP	A	T	47	63.8	30	T	30
drad30_14-0	rad30Δ	25	15	II	80552	1	SNP	A	G	49	51.0/49.0	25/24	A	25	G	24
drad30_14-0	rad30Δ	25	15	II	84305	1	SNP	G	A	41	53.7/46.3	22/19	A	22	G	19
drad30_14-0	rad30Δ	25	15	II	125980	1	SNP	C	A	35	60	21	A	21
drad30_14-0	rad30Δ	25	15	II	139051	1	SNP	G	A	47	51.1/48.9	24/23	G	24	A	23
drad30_14-0	rad30Δ	25	15	II	144358	1	SNP	T	A	32	50.0/50.0	16/16	A	16	T	16
drad30_14-0	rad30Δ	25	15	II	180531	1	SNP	G	A	25	100	25	A	25
drad30_14-0	rad30Δ	25	15	II	220731	1	SNP	G	A	40	62.5	25	A	25
drad30_14-0	rad30Δ	25	15	II	361885	1	SNP	T	A	26	50.0/46.2	13/12	T	13	A	12
drad30_14-0	rad30Δ	25	15	II	380955	1	SNP	C	T	27	96.3	26	T	26
drad30_14-0	rad30Δ	25	15	II	422983	1	SNP	G	A	24	58.3	14	A	14
drad30_14-0	rad30Δ	25	15	II	432578	1	SNP	C	T	25	96	24	T	24
drad30_14-0	rad30Δ	25	15	II	475436	1	SNP	C	T	28	100	28	T	28
drad30_14-0	rad30Δ	25	15	II	530280	1	SNP	C	G	30	100	30	G	30
drad30_14-0	rad30Δ	25	15	II	542485	1	SNP	A	G	24	100	24	G	24
drad30_14-0	rad30Δ	25	15	II	799637	1	SNP	C	T	58	100	58	T	58
drad30_14-0	rad30Δ	25	15	III	28377	1	SNP	C	T	73	50.7/49.3	37/36	T	37	C	36
drad30_14-0	rad30Δ	25	15	III	57031	1	SNP	G	A	33	51.5/48.5	17/16	A	17	G	16
drad30_14-0	rad30Δ	25	15	III	84821	1	SNP	A	C	4	50.0/50.0	2023-02-02	A	2	C	2
drad30_14-0	rad30Δ	25	15	III	93809	1	SNP	C	A	55	54.5/45.5	30/25	A	30	C	25
drad30_14-0	rad30Δ	25	15	III	107423	1	SNP	C	T	58	50.0/50.0	29/29	C	29	T	29
drad30_14-0	rad30Δ	25	15	III	140167	1	SNP	C	T	53	54.7/45.3	29/24	C	29	T	24
drad30_14-0	rad30Δ	25	15	III	165166	1	SNP	G	A	60	53.3/45.0	32/27	G	32	A	27
drad30_14-0	rad30Δ	25	15	III	191779	1	SNP	G	A	44	63.6	28	A	28
drad30_14-0	rad30Δ	25	15	III	197862	1	SNP	C	T	66	53.0/47.0	35/31	C	35	T	31
drad30_14-0	rad30Δ	25	15	III	205542	1	SNP	C	T	60	50.0/50.0	30/30	C	30	T	30
drad30_14-0	rad30Δ	25	15	III	229427	1	SNP	C	T	41	51.2/48.8	21/20	C	21	T	20
drad30_14-0	rad30Δ	25	15	III	259375	1	SNP	C	T	55	56.4	31	T	31
drad30_14-0	rad30Δ	25	15	III	279369	1	SNP	A	T	48	58.3	28	T	28
drad30_14-0	rad30Δ	25	15	III	279370	1	SNP	G	A	47	55.3	26	A	26
drad30_14-0	rad30Δ	25	15	IV	127285	1	SNP	C	T	40	52.5/47.5	21/19	C	21	T	19
drad30_14-0	rad30Δ	25	15	IV	169095	1	SNP	C	T	27	51.9/48.1	14/13	T	14	C	13
drad30_14-0	rad30Δ	25	15	IV	183377	1	SNP	C	T	39	51.3/48.7	20/19	T	20	C	19
drad30_14-0	rad30Δ	25	15	IV	190987	1	SNP	C	T	30	56.7	17	T	17
drad30_14-0	rad30Δ	25	15	IV	218972	1	SNP	G	A	27	51.9/48.1	14/13	A	14	G	13
drad30_14-0	rad30Δ	25	15	IV	231353	1	SNP	C	T	22	54.5/45.5	2023-12-10	T	12	C	10
drad30_14-0	rad30Δ	25	15	IV	302323	1	SNP	G	A	12	50.0/50.0	2023-06-06	A	6	G	6
drad30_14-0	rad30Δ	25	15	IV	312150	1	SNP	G	A	21	52.4/47.6	2023-11-10	G	11	A	10
drad30_14-0	rad30Δ	25	15	IV	335683	1	SNP	C	T	27	55.6	15	T	15
drad30_14-0	rad30Δ	25	15	IV	356316	1	SNP	G	A	16	50.0/50.0	2023-08-08	A	8	G	8
drad30_14-0	rad30Δ	25	15	IV	404316	1	SNP	C	T	22	54.5/45.5	2023-12-10	T	12	C	10
drad30_14-0	rad30Δ	25	15	IV	408126	1	SNP	C	T	19	57.9	11	T	11
drad30_14-0	rad30Δ	25	15	IV	408467	1	SNP	G	A	25	52.0/48.0	13/12	G	13	A	12
drad30_14-0	rad30Δ	25	15	IV	451808	1	SNP	G	A	26	53.8/46.2	14/12	G	14	A	12
drad30_14-0	rad30Δ	25	15	IV	614736	1	SNP	G	A	23	65.2	15	A	15
drad30_14-0	rad30Δ	25	15	IV	664400	1	SNP	G	A	19	52.6/47.4	2023-10-09	G	10	A	9
drad30_14-0	rad30Δ	25	15	IV	702018	1	SNP	A	T	19	52.6/47.4	2023-10-09	A	10	T	9
drad30_14-0	rad30Δ	25	15	IV	755918	1	SNP	G	A	20	50.0/50.0	2023-10-10	A	10	G	10
drad30_14-0	rad30Δ	25	15	IV	766679	1	SNP	G	A	18	61.1	11	A	11
drad30_14-0	rad30Δ	25	15	IV	772505	1	SNP	C	T	13	53.8/46.2	2023-07-06	T	7	C	6
drad30_14-0	rad30Δ	25	15	IV	955980	1	SNP	G	A	4	50.0/50.0	2023-02-02	A	2	G	2
drad30_14-0	rad30Δ	25	15	IV	955982	1	SNP	G	A	4	50.0/50.0	2023-02-02	A	2	G	2
drad30_14-0	rad30Δ	25	15	IV	970224	1	SNP	C	A	14	50.0/50.0	2023-07-07	A	7	C	7
drad30_14-0	rad30Δ	25	15	IV	978327	1	SNP	G	A	21	52.4/47.6	2023-11-10	G	11	A	10
drad30_14-0	rad30Δ	25	15	IV	998377	1	SNP	G	A	23	52.2/47.8	2023-12-11	G	12	A	11
drad30_14-0	rad30Δ	25	15	IV	1033413	1	SNP	C	T	31	64.5	20	T	20
drad30_14-0	rad30Δ	25	15	IV	1036470	1	SNP	T	C	20	80	16	C	16
drad30_14-0	rad30Δ	25	15	IV	1147937	1	SNP	G	A	23	52.2/47.8	2023-12-11	G	12	A	11
drad30_14-0	rad30Δ	25	15	IV	1147938	1	SNP	G	A	23	52.2/47.8	2023-12-11	G	12	A	11
drad30_14-0	rad30Δ	25	15	IV	1152752	1	SNP	G	A	21	71.4	15	A	15
drad30_14-0	rad30Δ	25	15	IV	1176875	1	SNP	G	A	25	52.0/48.0	13/12	A	13	G	12
drad30_14-0	rad30Δ	25	15	IV	1306904	1	SNP	C	T	23	56.5	13	T	13
drad30_14-0	rad30Δ	25	15	IV	1347118	1	SNP	G	A	30	66.7	20	A	20
drad30_14-0	rad30Δ	25	15	IV	1347871	1	SNP	T	A	33	51.5/48.5	17/16	A	17	T	16
drad30_14-0	rad30Δ	25	15	IV	1421311	1	SNP	C	T	37	51.4/48.6	19/18	C	19	T	18
drad30_14-0	rad30Δ	25	15	IV	1447128	1	SNP	T	A	49	55.1	27	A	27
drad30_14-0	rad30Δ	25	15	IV	1500837	1	SNP	G	C	53	50.9/45.3	27/24	C	27	G	24
drad30_14-0	rad30Δ	25	15	IV	1507066	1	SNP	T	A	60	56.7	34	A	34
drad30_14-0	rad30Δ	25	15	IV	1516665	1	SNP	C	T	36	52.8/47.2	19/17	T	19	C	17
drad30_14-0	rad30Δ	25	15	V	5370	1	SNP	G	A	42	50.0/50.0	21/21	A	21	G	21
drad30_14-0	rad30Δ	25	15	V	26812	1	SNP	G	A	40	52.5/47.5	21/19	A	21	G	19
drad30_14-0	rad30Δ	25	15	V	27063	1	SNP	G	A	39	69.2	27	A	27
drad30_14-0	rad30Δ	25	15	V	66300	1	SNP	G	A	53	50.9/49.1	27/26	A	27	G	26
drad30_14-0	rad30Δ	25	15	V	189058	1	SNP	T	A	45	48.9/48.9	22/22	A	22	T	22
drad30_14-0	rad30Δ	25	15	V	227451	1	SNP	C	A	45	53.3/46.7	24/21	C	24	A	21
drad30_14-0	rad30Δ	25	15	V	235646	1	SNP	A	G	30	63.3	19	G	19
drad30_14-0	rad30Δ	25	15	V	368872	1	SNP	T	G	36	52.8/47.2	19/17	G	19	T	17
drad30_14-0	rad30Δ	25	15	V	376027	1	SNP	G	A	29	58.6	17	A	17
drad30_14-0	rad30Δ	25	15	V	443334	1	SNP	C	T	51	52.9/47.1	27/24	C	27	T	24
drad30_14-0	rad30Δ	25	15	V	481004	1	SNP	A	G	59	50.8/49.2	30/29	G	30	A	29
drad30_14-0	rad30Δ	25	15	V	481040	1	SNP	G	A	57	50.9/49.1	29/28	A	29	G	28
drad30_14-0	rad30Δ	25	15	V	527952	1	SNP	C	T	59	61	36	T	36
drad30_14-0	rad30Δ	25	15	VI	81379	1	SNP	G	A	77	59.7	46	A	46
drad30_14-0	rad30Δ	25	15	VI	105591	1	SNP	C	A	77	49.4/49.4	38/38	A	38	C	38
drad30_14-0	rad30Δ	25	15	VI	108626	1	SNP	G	A	50	50.0/48.0	25/24	G	25	A	24
drad30_14-0	rad30Δ	25	15	VI	137644	1	SNP	C	T	66	51.5/48.5	34/32	C	34	T	32
drad30_14-0	rad30Δ	25	15	VI	162173	1	SNP	G	A	71	100	71	A	71
drad30_14-0	rad30Δ	25	15	VI	165634	1	SNP	A	T	89	55.1	49	T	49
drad30_14-0	rad30Δ	25	15	VI	199350	1	SNP	C	T	80	53.8/45.0	43/36	C	43	T	36
drad30_14-0	rad30Δ	25	15	VII	111394	1	SNP	T	A	50	88	44	A	44
drad30_14-0	rad30Δ	25	15	VII	117704	1	SNP	G	A	31	100	31	A	31
drad30_14-0	rad30Δ	25	15	VII	137271	1	SNP	C	T	40	100	40	T	40
drad30_14-0	rad30Δ	25	15	VII	203411	1	SNP	G	T	37	100	37	T	37
drad30_14-0	rad30Δ	25	15	VII	214707	1	SNP	C	T	35	100	35	T	35
drad30_14-0	rad30Δ	25	15	VII	223134	1	SNP	G	A	26	100	26	A	26
drad30_14-0	rad30Δ	25	15	VII	238836	1	SNP	T	A	27	100	27	A	27
drad30_14-0	rad30Δ	25	15	VII	309514	1	SNP	C	A	28	57.1	16	A	16
drad30_14-0	rad30Δ	25	15	VII	347885	1	SNP	T	C	39	53.8/46.2	21/18	C	21	T	18
drad30_14-0	rad30Δ	25	15	VII	366259	1	SNP	C	T	25	72	18	T	18
drad30_14-0	rad30Δ	25	15	VII	393633	1	SNP	G	A	34	100	34	A	34
drad30_14-0	rad30Δ	25	15	VII	411843	1	SNP	G	T	18	100	18	T	18
drad30_14-0	rad30Δ	25	15	VII	433537	1	SNP	T	C	21	57.1	12	C	12
drad30_14-0	rad30Δ	25	15	VII	484111	1	SNP	A	T	11	54.5/45.5	2023-06-05	A	6	T	5
drad30_14-0	rad30Δ	25	15	VII	485862	1	SNP	A	C	24	100	24	C	24
drad30_14-0	rad30Δ	25	15	VII	499846	1	SNP	T	A	20	55.0/45.0	2023-11-09	T	11	A	9
drad30_14-0	rad30Δ	25	15	VII	533064	1	SNP	T	A	20	60	12	A	12
drad30_14-0	rad30Δ	25	15	VII	542850	1	SNP	C	T	28	57.1	16	T	16
drad30_14-0	rad30Δ	25	15	VII	550126	1	SNP	C	T	21	57.1	12	T	12
drad30_14-0	rad30Δ	25	15	VII	557528	1	SNP	C	T	22	68.2	15	T	15
drad30_14-0	rad30Δ	25	15	VII	575371	1	SNP	C	T	17	52.9/47.1	2023-09-08	T	9	C	8
drad30_14-0	rad30Δ	25	15	VII	602117	1	SNP	G	A	23	69.6	16	A	16
drad30_14-0	rad30Δ	25	15	VII	659095	1	SNP	C	T	22	54.5/45.5	2023-12-10	C	12	T	10
drad30_14-0	rad30Δ	25	15	VII	700771	1	SNP	C	T	20	65	13	T	13
drad30_14-0	rad30Δ	25	15	VII	760386	1	SNP	G	A	30	50.0/50.0	15/15	A	15	G	15
drad30_14-0	rad30Δ	25	15	VII	823693	1	SNP	G	A	26	53.8/46.2	14/12	A	14	G	12
drad30_14-0	rad30Δ	25	15	VII	831157	1	SNP	A	T	31	58.1	18	T	18
drad30_14-0	rad30Δ	25	15	VII	884878	1	SNP	G	A	45	55.6	25	A	25
drad30_14-0	rad30Δ	25	15	VII	931070	1	SNP	C	T	31	51.6/48.4	16/15	T	16	C	15
drad30_14-0	rad30Δ	25	15	VII	956222	1	SNP	A	G	32	53.1/46.9	17/15	A	17	G	15
drad30_14-0	rad30Δ	25	15	VII	976507	1	SNP	C	T	42	61.9	26	T	26
drad30_14-0	rad30Δ	25	15	VII	991862	1	SNP	C	T	37	54.1/45.9	20/17	C	20	T	17
drad30_14-0	rad30Δ	25	15	VII	1002075	1	SNP	C	G	53	50.9/49.1	27/26	C	27	G	26
drad30_14-0	rad30Δ	25	15	VII	1009601	1	SNP	G	A	38	55.3	21	A	21
drad30_14-0	rad30Δ	25	15	VII	1025495	1	SNP	G	A	42	100	42	A	42
drad30_14-0	rad30Δ	25	15	VII	1062944	1	SNP	G	A	47	51.1/48.9	24/23	A	24	G	23
drad30_14-0	rad30Δ	25	15	VIII	131934	1	SNP	G	A	31	51.6/48.4	16/15	G	16	A	15
drad30_14-0	rad30Δ	25	15	VIII	328654	1	SNP	C	T	30	63.3	19	T	19
drad30_14-0	rad30Δ	25	15	VIII	408399	1	SNP	C	T	21	52.4/47.6	2023-11-10	C	11	T	10
drad30_14-0	rad30Δ	25	15	VIII	438135	1	SNP	C	T	33	63.6	21	T	21
drad30_14-0	rad30Δ	25	15	VIII	443905	1	SNP	C	T	38	50.0/50.0	19/19	C	19	T	19
drad30_14-0	rad30Δ	25	15	VIII	462237	1	SNP	C	A	43	53.5/46.5	23/20	C	23	A	20
drad30_14-0	rad30Δ	25	15	VIII	465532	1	SNP	T	A	39	53.8/46.2	21/18	A	21	T	18
drad30_14-0	rad30Δ	25	15	VIII	465533	1	SNP	A	T	39	51.3/46.2	20/18	T	20	A	18
drad30_14-0	rad30Δ	25	15	VIII	486905	1	SNP	C	T	51	56.9	29	T	29
drad30_14-0	rad30Δ	25	15	VIII	536655	1	SNP	C	A	38	52.6/47.4	20/18	C	20	A	18
drad30_14-0	rad30Δ	25	15	IX	129050	1	SNP	G	T	44	56.8	25	T	25
drad30_14-0	rad30Δ	25	15	IX	209374	1	SNP	C	T	44	54.5/45.5	24/20	T	24	C	20
drad30_14-0	rad30Δ	25	15	IX	242742	1	SNP	T	A	50	52.0/48.0	26/24	T	26	A	24
drad30_14-0	rad30Δ	25	15	IX	255110	1	SNP	T	C	30	63.3	19	C	19
drad30_14-0	rad30Δ	25	15	IX	303641	1	SNP	G	A	36	58.3	21	A	21
drad30_14-0	rad30Δ	25	15	IX	366257	1	SNP	G	A	52	53.8/46.2	28/24	G	28	A	24
drad30_14-0	rad30Δ	25	15	IX	419393	1	SNP	G	A	56	58.9	33	A	33
drad30_14-0	rad30Δ	25	15	X	79341	1	SNP	A	C	44	63.6	28	C	28
drad30_14-0	rad30Δ	25	15	X	91237	1	SNP	A	T	47	53.2/46.8	25/22	A	25	T	22
drad30_14-0	rad30Δ	25	15	X	118078	1	SNP	C	T	38	52.6/47.4	20/18	T	20	C	18
drad30_14-0	rad30Δ	25	15	X	122940	1	SNP	G	A	34	61.8	21	A	21
drad30_14-0	rad30Δ	25	15	X	207584	1	SNP	T	A	33	51.5/48.5	17/16	T	17	A	16
drad30_14-0	rad30Δ	25	15	X	219499	1	SNP	G	A	33	51.5/48.5	17/16	G	17	A	16
drad30_14-0	rad30Δ	25	15	X	249773	1	SNP	C	T	31	54.8/45.2	17/14	C	17	T	14
drad30_14-0	rad30Δ	25	15	X	261936	1	SNP	C	T	25	52.0/48.0	13/12	C	13	T	12
drad30_14-0	rad30Δ	25	15	X	266963	1	SNP	A	T	32	50.0/50.0	16/16	A	16	T	16
drad30_14-0	rad30Δ	25	15	X	278779	1	SNP	A	G	26	53.8/46.2	14/12	G	14	A	12
drad30_14-0	rad30Δ	25	15	X	278781	1	SNP	G	T	25	56	14	T	14
drad30_14-0	rad30Δ	25	15	X	336899	1	SNP	C	T	24	50.0/50.0	2023-12-12	C	12	T	12
drad30_14-0	rad30Δ	25	15	X	344319	1	SNP	T	C	28	50.0/46.4	14/13	T	14	C	13
drad30_14-0	rad30Δ	25	15	X	344320	1	SNP	C	T	27	51.9/48.1	14/13	C	14	T	13
drad30_14-0	rad30Δ	25	15	X	424930	1	SNP	A	T	6	66.7	4	T	4
drad30_14-0	rad30Δ	25	15	X	429320	1	SNP	A	T	38	52.6/47.4	20/18	A	20	T	18
drad30_14-0	rad30Δ	25	15	X	472472	1	SNP	A	G	37	62.2	23	G	23
drad30_14-0	rad30Δ	25	15	X	570084	1	SNP	G	A	42	100	42	A	42
drad30_14-0	rad30Δ	25	15	X	722507	1	SNP	G	A	48	52.1/47.9	25/23	A	25	G	23
drad30_14-0	rad30Δ	25	15	X	729730	1	SNP	A	G	4	75	3	G	3
drad30_14-0	rad30Δ	25	15	XI	31734	1	SNP	A	G	52	59.6	31	G	31
[truncated: 43,386 more rows]

## Sheet: UVB
Sample ID	Genotype	Dose (J/m2)	Treatments	Chromosome	Reference Position	End_Position	Type	Reference	Mutation	Count	Read count	Coverage	Frequency
D01 Rad30 UVB	rad30Δ	300	15	I	166328	166328	SNV	C	T	37	47	62	59.6774
D01 Rad30 UVB	rad30Δ	300	15	I	200415	200415	SNV	G	A	33	41	73	45.2055
D01 Rad30 UVB	rad30Δ	300	15	I	230213	230213	SNV	T	G	7	10	14	50
D01 Rad30 UVB	rad30Δ	300	15	II	25497	25497	SNV	C	T	24	33	47	51.0638
D01 Rad30 UVB	rad30Δ	300	15	II	37105	37105	SNV	C	T	24	34	49	48.9796
D01 Rad30 UVB	rad30Δ	300	15	II	37107	37107	SNV	A	T	24	34	48	50
D01 Rad30 UVB	rad30Δ	300	15	II	57068	57068	SNV	A	T	19	25	35	54.2857
D01 Rad30 UVB	rad30Δ	300	15	II	488980	488980	SNV	G	A	19	25	39	48.7179
D01 Rad30 UVB	rad30Δ	300	15	II	588283	588283	SNV	G	A	27	34	44	61.3636
D01 Rad30 UVB	rad30Δ	300	15	II	780050	780050	SNV	T	C	22	29	39	56.4103
D01 Rad30 UVB	rad30Δ	300	15	III	10273	10273	SNV	A	G	31	47	67	46.2687
D01 Rad30 UVB	rad30Δ	300	15	III	13876	13876	SNV	T	C	10	10	18	55.5556
D01 Rad30 UVB	rad30Δ	300	15	III	211554	211554	SNV	C	T	29	33	56	51.7857
D01 Rad30 UVB	rad30Δ	300	15	IV	30422	30422	SNV	G	A	23	26	48	47.9167
D01 Rad30 UVB	rad30Δ	300	15	IV	32977	32977	SNV	G	T	29	41	51	56.8627
D01 Rad30 UVB	rad30Δ	300	15	IV	227908	227908	SNV	C	T	26	28	53	49.0566
D01 Rad30 UVB	rad30Δ	300	15	IV	303462	303463	MNV	GG	AA	32	41	56	57.1429
D01 Rad30 UVB	rad30Δ	300	15	IV	354306	354306	SNV	C	T	26	32	53	49.0566
D01 Rad30 UVB	rad30Δ	300	15	IV	456303	456303	SNV	C	T	28	39	59	47.4576
D01 Rad30 UVB	rad30Δ	300	15	IV	669119	669119	SNV	G	A	24	29	47	51.0638
D01 Rad30 UVB	rad30Δ	300	15	IV	702040	702040	SNV	T	A	15	22	33	45.4545
D01 Rad30 UVB	rad30Δ	300	15	IV	828479	828479	SNV	G	A	56	71	57	98.2456
D01 Rad30 UVB	rad30Δ	300	15	IV	903699	903699	SNV	T	C	21	24	45	46.6667
D01 Rad30 UVB	rad30Δ	300	15	IV	1045152	1045152	SNV	C	T	39	44	60	65
D01 Rad30 UVB	rad30Δ	300	15	IV	1071053	1071053	SNV	G	A	28	40	43	65.1163
D01 Rad30 UVB	rad30Δ	300	15	IV	1204089	1204089	SNV	G	A	19	24	32	59.375
D01 Rad30 UVB	rad30Δ	300	15	IV	1424408	1424408	SNV	G	A	33	41	55	60
D01 Rad30 UVB	rad30Δ	300	15	IV	1468478	1468478	SNV	G	A	20	29	43	46.5116
D01 Rad30 UVB	rad30Δ	300	15	IV	1489916	1489916	SNV	A	C	29	34	64	45.3125
D01 Rad30 UVB	rad30Δ	300	15	V	69923	69923	SNV	C	T	42	57	80	52.5
D01 Rad30 UVB	rad30Δ	300	15	V	163163	163163	SNV	C	T	29	36	55	52.7273
D01 Rad30 UVB	rad30Δ	300	15	V	181915	181915	SNV	C	T	29	39	57	50.8772
D01 Rad30 UVB	rad30Δ	300	15	V	321926	321926	SNV	T	A	31	40	57	54.386
D01 Rad30 UVB	rad30Δ	300	15	V	407299	407299	SNV	C	T	50	65	50	100
D01 Rad30 UVB	rad30Δ	300	15	V	431422	431422	SNV	C	T	52	67	52	100
D01 Rad30 UVB	rad30Δ	300	15	V	571704	571704	SNV	T	C	16	16	16	100
D01 Rad30 UVB	rad30Δ	300	15	VI	151291	151291	SNV	C	T	34	46	64	53.125
D01 Rad30 UVB	rad30Δ	300	15	VI	258197	258197	SNV	G	A	26	35	44	59.0909
D01 Rad30 UVB	rad30Δ	300	15	VII	39436	39436	SNV	C	T	24	29	47	51.0638
D01 Rad30 UVB	rad30Δ	300	15	VII	107441	107441	SNV	G	A	27	38	46	58.6957
D01 Rad30 UVB	rad30Δ	300	15	VII	148569	148569	SNV	G	T	40	53	70	57.1429
D01 Rad30 UVB	rad30Δ	300	15	VII	152861	152861	SNV	G	A	26	33	44	59.0909
D01 Rad30 UVB	rad30Δ	300	15	VII	160590	160590	SNV	C	T	28	35	59	47.4576
D01 Rad30 UVB	rad30Δ	300	15	VII	343367	343367	SNV	G	A	30	37	55	54.5455
D01 Rad30 UVB	rad30Δ	300	15	VII	354508	354508	SNV	C	T	28	36	48	58.3333
D01 Rad30 UVB	rad30Δ	300	15	VII	371897	371897	SNV	C	T	31	41	57	54.386
D01 Rad30 UVB	rad30Δ	300	15	VII	378557	378557	SNV	C	T	34	49	67	50.7463
D01 Rad30 UVB	rad30Δ	300	15	VII	398477	398477	SNV	A	T	30	39	50	60
D01 Rad30 UVB	rad30Δ	300	15	VII	629735	629735	SNV	C	T	25	32	50	50
D01 Rad30 UVB	rad30Δ	300	15	VII	638397	638397	SNV	C	T	34	43	49	69.3878
D01 Rad30 UVB	rad30Δ	300	15	VII	657832	657832	SNV	A	T	27	35	53	50.9434
D01 Rad30 UVB	rad30Δ	300	15	VII	657855	657855	SNV	C	T	28	38	57	49.1228
D01 Rad30 UVB	rad30Δ	300	15	VII	713010	713010	SNV	A	T	32	41	59	54.2373
D01 Rad30 UVB	rad30Δ	300	15	VII	750099	750099	SNV	C	T	29	35	55	52.7273
D01 Rad30 UVB	rad30Δ	300	15	VII	955620	955620	SNV	T	G	65	80	66	98.4848
D01 Rad30 UVB	rad30Δ	300	15	VII	972720	972720	SNV	C	T	52	74	52	100
D01 Rad30 UVB	rad30Δ	300	15	VII	976912	976912	SNV	G	A	18	28	38	47.3684
D01 Rad30 UVB	rad30Δ	300	15	VIII	32736	32736	SNV	A	T	24	33	49	48.9796
D01 Rad30 UVB	rad30Δ	300	15	VIII	110479	110479	SNV	G	A	29	41	55	52.7273
D01 Rad30 UVB	rad30Δ	300	15	VIII	379359	379359	SNV	C	T	27	34	60	45
D01 Rad30 UVB	rad30Δ	300	15	VIII	397004	397004	SNV	T	C	15	20	29	51.7241
D01 Rad30 UVB	rad30Δ	300	15	VIII	399943	399943	SNV	T	A	29	34	54	53.7037
D01 Rad30 UVB	rad30Δ	300	15	VIII	420036	420036	SNV	T	C	33	44	53	62.2642
D01 Rad30 UVB	rad30Δ	300	15	VIII	422714	422714	SNV	C	T	29	36	48	60.4167
D01 Rad30 UVB	rad30Δ	300	15	VIII	477617	477617	SNV	G	A	38	52	63	60.3175
D01 Rad30 UVB	rad30Δ	300	15	VIII	507164	507164	SNV	C	A	19	22	38	50
D01 Rad30 UVB	rad30Δ	300	15	VIII	514671	514671	SNV	T	A	31	41	59	52.5424
D01 Rad30 UVB	rad30Δ	300	15	VIII	551745	551745	SNV	G	A	10	10	22	45.4545
D01 Rad30 UVB	rad30Δ	300	15	IX	108224	108224	SNV	G	A	72	92	72	100
D01 Rad30 UVB	rad30Δ	300	15	IX	148110	148110	SNV	A	T	29	39	59	49.1525
D01 Rad30 UVB	rad30Δ	300	15	IX	184717	184717	SNV	C	T	28	33	54	51.8519
D01 Rad30 UVB	rad30Δ	300	15	IX	243531	243531	SNV	A	G	26	34	49	53.0612
D01 Rad30 UVB	rad30Δ	300	15	IX	272124	272124	SNV	C	T	35	42	66	53.0303
D01 Rad30 UVB	rad30Δ	300	15	IX	365473	365474	Insertion	-	T	21	26	46	45.6522
D01 Rad30 UVB	rad30Δ	300	15	IX	365485	365485	SNV	G	T	27	32	49	55.102
D01 Rad30 UVB	rad30Δ	300	15	X	3679	3679	SNV	C	T	13	17	25	52
D01 Rad30 UVB	rad30Δ	300	15	X	91654	91654	SNV	T	C	35	43	67	52.2388
D01 Rad30 UVB	rad30Δ	300	15	X	156320	156320	SNV	G	A	49	71	49	100
D01 Rad30 UVB	rad30Δ	300	15	X	173083	173084	Deletion	AA	-	23	30	45	51.1111
D01 Rad30 UVB	rad30Δ	300	15	X	173091	173091	SNV	G	A	25	32	47	53.1915
D01 Rad30 UVB	rad30Δ	300	15	X	497610	497610	SNV	C	A	45	59	45	100
D01 Rad30 UVB	rad30Δ	300	15	X	523167	523167	SNV	G	T	23	29	45	51.1111
D01 Rad30 UVB	rad30Δ	300	15	X	574608	574608	SNV	C	T	32	38	65	49.2308
D01 Rad30 UVB	rad30Δ	300	15	X	650285	650285	SNV	G	T	28	37	44	63.6364
D01 Rad30 UVB	rad30Δ	300	15	X	680245	680245	SNV	G	A	44	52	44	100
D01 Rad30 UVB	rad30Δ	300	15	X	702002	702002	SNV	G	A	32	43	65	49.2308
D01 Rad30 UVB	rad30Δ	300	15	XI	85148	85148	SNV	C	T	43	58	43	100
D01 Rad30 UVB	rad30Δ	300	15	XI	95360	95360	SNV	C	T	24	27	53	45.283
D01 Rad30 UVB	rad30Δ	300	15	XI	101560	101560	SNV	G	A	40	51	40	100
D01 Rad30 UVB	rad30Δ	300	15	XI	120234	120234	SNV	C	T	63	82	63	100
D01 Rad30 UVB	rad30Δ	300	15	XI	120584	120584	SNV	A	T	64	92	64	100
D01 Rad30 UVB	rad30Δ	300	15	XI	157846	157846	SNV	G	A	48	62	49	97.9592
D01 Rad30 UVB	rad30Δ	300	15	XI	241796	241797	MNV	AG	TA	37	54	37	100
D01 Rad30 UVB	rad30Δ	300	15	XI	245447	245447	SNV	G	A	43	62	43	100
D01 Rad30 UVB	rad30Δ	300	15	XI	331747	331747	SNV	G	A	46	61	46	100
D01 Rad30 UVB	rad30Δ	300	15	XI	347046	347046	SNV	A	T	63	79	65	96.9231
D01 Rad30 UVB	rad30Δ	300	15	XI	382583	382583	SNV	A	G	38	53	42	90.4762
D01 Rad30 UVB	rad30Δ	300	15	XI	419407	419407	SNV	A	T	28	35	49	57.1429
D01 Rad30 UVB	rad30Δ	300	15	XI	563372	563373	MNV	CC	TA	31	48	61	50.8197
D01 Rad30 UVB	rad30Δ	300	15	XII	68361	68361	SNV	G	A	25	30	43	58.1395
D01 Rad30 UVB	rad30Δ	300	15	XII	144305	144305	SNV	C	T	38	50	64	59.375
D01 Rad30 UVB	rad30Δ	300	15	XII	150983	150983	SNV	C	T	21	33	44	47.7273
D01 Rad30 UVB	rad30Δ	300	15	XII	244651	244651	SNV	C	T	48	59	48	100
D01 Rad30 UVB	rad30Δ	300	15	XII	276392	276392	SNV	T	A	28	39	59	47.4576
D01 Rad30 UVB	rad30Δ	300	15	XII	673098	673098	SNV	A	T	41	54	42	97.619
D01 Rad30 UVB	rad30Δ	300	15	XII	707907	707907	SNV	T	C	26	36	47	55.3191
D01 Rad30 UVB	rad30Δ	300	15	XII	762866	762866	SNV	G	A	61	77	62	98.3871
D01 Rad30 UVB	rad30Δ	300	15	XII	818581	818581	SNV	G	A	25	36	51	49.0196
D01 Rad30 UVB	rad30Δ	300	15	XII	823144	823144	SNV	C	T	30	38	46	65.2174
D01 Rad30 UVB	rad30Δ	300	15	XII	905583	905583	SNV	G	A	30	36	62	48.3871
D01 Rad30 UVB	rad30Δ	300	15	XII	1056116	1056116	SNV	G	A	33	41	56	58.9286
D01 Rad30 UVB	rad30Δ	300	15	XIII	30278	30279	Insertion	-	T	29	36	64	45.3125
D01 Rad30 UVB	rad30Δ	300	15	XIII	101320	101320	SNV	C	T	38	49	38	100
D01 Rad30 UVB	rad30Δ	300	15	XIII	124708	124708	SNV	A	T	45	59	46	97.8261
D01 Rad30 UVB	rad30Δ	300	15	XIII	217779	217779	SNV	G	A	61	82	61	100
D01 Rad30 UVB	rad30Δ	300	15	XIII	217862	217862	SNV	G	A	71	93	72	98.6111
D01 Rad30 UVB	rad30Δ	300	15	XIII	359405	359405	SNV	A	G	7	7	12	58.3333
D01 Rad30 UVB	rad30Δ	300	15	XIII	359408	359408	SNV	A	G	6	6	11	54.5455
D01 Rad30 UVB	rad30Δ	300	15	XIII	387701	387701	SNV	G	A	29	35	63	46.0317
D01 Rad30 UVB	rad30Δ	300	15	XIII	601575	601575	SNV	G	A	28	33	44	63.6364
D01 Rad30 UVB	rad30Δ	300	15	XIII	631704	631704	SNV	C	T	28	36	54	51.8519
D01 Rad30 UVB	rad30Δ	300	15	XIII	652458	652458	SNV	C	T	26	30	51	50.9804
D01 Rad30 UVB	rad30Δ	300	15	XIII	790959	790959	SNV	G	A	34	43	66	51.5152
D01 Rad30 UVB	rad30Δ	300	15	XIII	811524	811524	SNV	A	G	25	31	52	48.0769
D01 Rad30 UVB	rad30Δ	300	15	XIII	847775	847775	SNV	G	A	32	41	54	59.2593
D01 Rad30 UVB	rad30Δ	300	15	XIII	881597	881597	SNV	C	T	27	32	51	52.9412
D01 Rad30 UVB	rad30Δ	300	15	XIII	906260	906260	SNV	C	T	29	42	47	61.7021
D01 Rad30 UVB	rad30Δ	300	15	XIII	924335	924335	Deletion	G	-	14	21	26	53.8462
D01 Rad30 UVB	rad30Δ	300	15	XIV	10607	10607	SNV	A	T	35	43	36	97.2222
D01 Rad30 UVB	rad30Δ	300	15	XIV	157547	157548	Insertion	-	TT	19	23	40	47.5
D01 Rad30 UVB	rad30Δ	300	15	XIV	157554	157554	SNV	C	T	20	26	40	50
D01 Rad30 UVB	rad30Δ	300	15	XIV	160370	160370	SNV	C	T	47	60	50	94
D01 Rad30 UVB	rad30Δ	300	15	XIV	250994	250994	SNV	G	A	27	32	56	48.2143
D01 Rad30 UVB	rad30Δ	300	15	XIV	317714	317714	SNV	G	A	23	29	48	47.9167
D01 Rad30 UVB	rad30Δ	300	15	XIV	425505	425505	SNV	G	A	30	38	57	52.6316
D01 Rad30 UVB	rad30Δ	300	15	XIV	588411	588411	SNV	T	C	30	38	56	53.5714
D01 Rad30 UVB	rad30Δ	300	15	XIV	643099	643099	SNV	C	T	61	77	62	98.3871
D01 Rad30 UVB	rad30Δ	300	15	XIV	654897	654897	SNV	G	A	24	31	39	61.5385
D01 Rad30 UVB	rad30Δ	300	15	XIV	654899	654899	SNV	T	A	24	31	38	63.1579
D01 Rad30 UVB	rad30Δ	300	15	XIV	733035	733035	SNV	A	G	33	46	64	51.5625
D01 Rad30 UVB	rad30Δ	300	15	XIV	765473	765473	SNV	C	T	21	25	40	52.5
D01 Rad30 UVB	rad30Δ	300	15	XV	11117	11117	SNV	C	T	48	59	49	97.9592
D01 Rad30 UVB	rad30Δ	300	15	XV	176294	176294	SNV	G	A	43	52	43	100
D01 Rad30 UVB	rad30Δ	300	15	XV	246638	246638	SNV	C	T	47	64	47	100
D01 Rad30 UVB	rad30Δ	300	15	XV	428700	428700	SNV	T	C	46	56	46	100
D01 Rad30 UVB	rad30Δ	300	15	XV	667358	667358	SNV	G	A	59	82	59	100
D01 Rad30 UVB	rad30Δ	300	15	XV	670435	670435	SNV	A	G	56	71	57	98.2456
D01 Rad30 UVB	rad30Δ	300	15	XV	679836	679836	SNV	C	T	61	82	64	95.3125
D01 Rad30 UVB	rad30Δ	300	15	XV	717300	717300	SNV	G	C	49	67	49	100
D01 Rad30 UVB	rad30Δ	300	15	XV	769943	769943	SNV	T	A	21	27	22	95.4545
D01 Rad30 UVB	rad30Δ	300	15	XV	805565	805565	SNV	G	A	59	79	60	98.3333
D01 Rad30 UVB	rad30Δ	300	15	XV	810527	810527	SNV	G	A	57	75	57	100
D01 Rad30 UVB	rad30Δ	300	15	XV	1004689	1004689	SNV	C	T	49	61	49	100
D01 Rad30 UVB	rad30Δ	300	15	XVI	116696	116696	SNV	G	A	52	68	54	96.2963
D01 Rad30 UVB	rad30Δ	300	15	XVI	142848	142848	SNV	G	A	47	59	47	100
D01 Rad30 UVB	rad30Δ	300	15	XVI	416146	416146	SNV	C	T	32	37	58	55.1724
D01 Rad30 UVB	rad30Δ	300	15	XVI	680501	680501	SNV	C	T	32	38	59	54.2373
D01 Rad30 UVB	rad30Δ	300	15	XVI	794282	794282	SNV	C	T	29	41	60	48.3333
D01 Rad30 UVB	rad30Δ	300	15	XVI	798078	798078	SNV	C	A	25	36	54	46.2963
D01 Rad30 UVB	rad30Δ	300	15	XVI	810670	810670	SNV	A	T	18	23	40	45
D01 Rad30 UVB	rad30Δ	300	15	XVI	810680	810680	SNV	C	T	18	23	39	46.1538
D01 Rad30 UVB	rad30Δ	300	15	XVI	813642	813642	SNV	G	A	28	38	51	54.902
D01 Rad30 UVB	rad30Δ	300	15	XVI	868888	868888	SNV	G	A	23	32	47	48.9362
D01 Rad30 UVB	rad30Δ	300	15	XVI	868982	868982	SNV	G	A	26	34	52	50
D01 Rad30 UVB	rad30Δ	300	15	Mito	14985	14985	SNV	T	C	828	1064	833	99.3998
D02 Rad30 UVB	rad30Δ	300	15	I	37099	37099	SNV	G	A	15	21	30	50
D02 Rad30 UVB	rad30Δ	300	15	I	37246	37246	SNV	T	G	17	24	36	47.2222
D02 Rad30 UVB	rad30Δ	300	15	I	40942	40942	SNV	G	A	17	23	36	47.2222
D02 Rad30 UVB	rad30Δ	300	15	I	67198	67198	SNV	C	A	14	21	25	56
D02 Rad30 UVB	rad30Δ	300	15	I	199300	199300	SNV	C	T	23	28	38	60.5263
D02 Rad30 UVB	rad30Δ	300	15	II	24157	24157	SNV	G	A	18	21	33	54.5455
D02 Rad30 UVB	rad30Δ	300	15	II	27015	27015	SNV	G	A	17	23	35	48.5714
D02 Rad30 UVB	rad30Δ	300	15	II	38467	38467	SNV	C	T	15	19	30	50
D02 Rad30 UVB	rad30Δ	300	15	II	92871	92871	SNV	C	T	21	33	35	60
D02 Rad30 UVB	rad30Δ	300	15	II	144689	144689	SNV	A	T	25	31	55	45.4545
D02 Rad30 UVB	rad30Δ	300	15	II	197409	197409	SNV	G	A	17	25	29	58.6207
D02 Rad30 UVB	rad30Δ	300	15	II	197420	197420	SNV	T	A	19	28	33	57.5758
D02 Rad30 UVB	rad30Δ	300	15	II	237541	237541	SNV	C	T	18	21	38	47.3684
D02 Rad30 UVB	rad30Δ	300	15	II	285269	285269	SNV	G	A	18	23	34	52.9412
D02 Rad30 UVB	rad30Δ	300	15	II	502530	502530	SNV	G	A	21	32	42	50
D02 Rad30 UVB	rad30Δ	300	15	II	630591	630591	SNV	C	A	21	28	40	52.5
D02 Rad30 UVB	rad30Δ	300	15	II	718941	718941	SNV	G	A	35	47	35	100
D02 Rad30 UVB	rad30Δ	300	15	II	739379	739379	SNV	A	T	35	46	35	100
D02 Rad30 UVB	rad30Δ	300	15	II	757915	757915	SNV	A	T	18	24	35	51.4286
D02 Rad30 UVB	rad30Δ	300	15	II	757918	757918	SNV	T	A	18	23	35	51.4286
D02 Rad30 UVB	rad30Δ	300	15	II	778753	778753	SNV	A	G	41	56	41	100
D02 Rad30 UVB	rad30Δ	300	15	II	780732	780732	SNV	G	A	37	48	37	100
D02 Rad30 UVB	rad30Δ	300	15	II	780792	780792	SNV	A	G	38	49	38	100
D02 Rad30 UVB	rad30Δ	300	15	II	785547	785547	SNV	G	T	24	33	24	100
D02 Rad30 UVB	rad30Δ	300	15	III	3615	3615	SNV	C	T	12	17	26	46.1538
D02 Rad30 UVB	rad30Δ	300	15	III	8775	8775	SNV	G	A	23	29	37	62.1622
D02 Rad30 UVB	rad30Δ	300	15	III	79969	79969	SNV	C	T	23	30	49	46.9388
D02 Rad30 UVB	rad30Δ	300	15	III	137677	137677	SNV	C	T	30	35	44	68.1818
D02 Rad30 UVB	rad30Δ	300	15	III	276625	276625	SNV	C	T	13	15	27	48.1481
D02 Rad30 UVB	rad30Δ	300	15	III	296921	296921	SNV	G	A	23	32	42	54.7619
D02 Rad30 UVB	rad30Δ	300	15	III	312763	312763	SNV	G	A	34	52	34	100
D02 Rad30 UVB	rad30Δ	300	15	IV	4129	4130	MNV	AT	TC	20	26	34	58.8235
D02 Rad30 UVB	rad30Δ	300	15	IV	15009	15009	SNV	G	A	17	18	32	53.125
D02 Rad30 UVB	rad30Δ	300	15	IV	108995	108995	SNV	C	T	31	38	60	51.6667
D02 Rad30 UVB	rad30Δ	300	15	IV	152832	152832	SNV	C	A	20	25	37	54.0541
D02 Rad30 UVB	rad30Δ	300	15	IV	181731	181731	SNV	T	A	19	24	36	52.7778
D02 Rad30 UVB	rad30Δ	300	15	IV	207600	207600	SNV	G	A	17	23	37	45.9459
D02 Rad30 UVB	rad30Δ	300	15	IV	255525	255525	SNV	C	T	23	30	34	67.6471
D02 Rad30 UVB	rad30Δ	300	15	IV	304935	304935	SNV	G	T	20	23	42	47.619
D02 Rad30 UVB	rad30Δ	300	15	IV	317167	317167	SNV	C	A	20	31	38	52.6316
D02 Rad30 UVB	rad30Δ	300	15	IV	326310	326310	SNV	A	T	26	35	40	65
D02 Rad30 UVB	rad30Δ	300	15	IV	377752	377752	SNV	G	A	12	16	26	46.1538
D02 Rad30 UVB	rad30Δ	300	15	IV	410137	410138	MNV	AG	GT	20	27	36	55.5556
D02 Rad30 UVB	rad30Δ	300	15	IV	483115	483115	SNV	G	A	17	22	36	47.2222
D02 Rad30 UVB	rad30Δ	300	15	IV	564213	564213	SNV	T	C	14	19	28	50
D02 Rad30 UVB	rad30Δ	300	15	IV	579749	579749	SNV	C	T	18	23	40	45
D02 Rad30 UVB	rad30Δ	300	15	IV	640594	640594	SNV	G	A	37	48	37	100
D02 Rad30 UVB	rad30Δ	300	15	IV	668139	668139	SNV	T	C	12	15	12	100
D02 Rad30 UVB	rad30Δ	300	15	IV	668143	668143	SNV	A	G	10	12	10	100
D02 Rad30 UVB	rad30Δ	300	15	IV	714262	714262	SNV	G	A	50	66	50	100
D02 Rad30 UVB	rad30Δ	300	15	IV	729753	729753	SNV	A	T	27	37	27	100
D02 Rad30 UVB	rad30Δ	300	15	IV	763334	763334	SNV	C	G	20	24	44	45.4545
D02 Rad30 UVB	rad30Δ	300	15	IV	823946	823946	SNV	C	T	22	30	38	57.8947
D02 Rad30 UVB	rad30Δ	300	15	IV	873207	873207	SNV	G	T	5	6	11	45.4545
D02 Rad30 UVB	rad30Δ	300	15	IV	933766	933766	SNV	C	T	16	26	34	47.0588
D02 Rad30 UVB	rad30Δ	300	15	IV	959755	959755	SNV	C	T	18	23	38	47.3684
D02 Rad30 UVB	rad30Δ	300	15	IV	1113914	1113914	SNV	G	A	18	27	37	48.6486
D02 Rad30 UVB	rad30Δ	300	15	IV	1113916	1113916	SNV	G	A	18	27	37	48.6486
D02 Rad30 UVB	rad30Δ	300	15	IV	1233717	1233717	Deletion	G	-	13	18	21	61.9048
D02 Rad30 UVB	rad30Δ	300	15	IV	1233723	1233723	Deletion	G	-	12	17	24	50
D02 Rad30 UVB	rad30Δ	300	15	IV	1233725	1233725	SNV	T	A	12	16	23	52.1739
D02 Rad30 UVB	rad30Δ	300	15	IV	1454465	1454465	SNV	G	A	11	14	24	45.8333
D02 Rad30 UVB	rad30Δ	300	15	IV	1456483	1456483	SNV	G	A	27	37	37	72.973
D02 Rad30 UVB	rad30Δ	300	15	IV	1492651	1492651	SNV	G	A	21	29	40	52.5
D02 Rad30 UVB	rad30Δ	300	15	IV	1501813	1501813	SNV	C	T	17	23	31	54.8387
D02 Rad30 UVB	rad30Δ	300	15	V	7606	7606	SNV	C	T	20	23	39	51.2821
D02 Rad30 UVB	rad30Δ	300	15	V	7648	7648	SNV	T	C	20	23	40	50
D02 Rad30 UVB	rad30Δ	300	15	V	83612	83612	SNV	C	T	19	24	41	46.3415
D02 Rad30 UVB	rad30Δ	300	15	V	131527	131527	SNV	C	A	15	21	28	53.5714
D02 Rad30 UVB	rad30Δ	300	15	V	167611	167612	Insertion	-	A	20	27	35	57.1429
D02 Rad30 UVB	rad30Δ	300	15	V	167616	167616	SNV	G	A	24	33	34	70.5882
D02 Rad30 UVB	rad30Δ	300	15	V	177884	177884	SNV	C	T	19	27	30	63.3333
D02 Rad30 UVB	rad30Δ	300	15	V	244973	244973	SNV	T	A	18	24	33	54.5455
D02 Rad30 UVB	rad30Δ	300	15	V	264721	264721	SNV	A	T	22	31	39	56.4103
D02 Rad30 UVB	rad30Δ	300	15	V	269571	269571	SNV	G	A	24	35	38	63.1579
D02 Rad30 UVB	rad30Δ	300	15	V	279476	279476	SNV	C	T	14	19	25	56
D02 Rad30 UVB	rad30Δ	300	15	V	387333	387333	SNV	C	T	18	26	30	60
D02 Rad30 UVB	rad30Δ	300	15	V	425927	425927	SNV	C	T	21	30	45	46.6667
D02 Rad30 UVB	rad30Δ	300	15	V	475495	475495	SNV	A	C	19	25	19	100
D02 Rad30 UVB	rad30Δ	300	15	V	529747	529747	SNV	G	A	21	29	34	61.7647
D02 Rad30 UVB	rad30Δ	300	15	VI	3984	3984	SNV	G	A	13	18	26	50
D02 Rad30 UVB	rad30Δ	300	15	VI	25610	25610	SNV	C	T	21	31	42	50
D02 Rad30 UVB	rad30Δ	300	15	VI	25730	25730	SNV	G	C	18	23	37	48.6486
D02 Rad30 UVB	rad30Δ	300	15	VI	134043	134043	SNV	C	T	19	27	39	48.7179
D02 Rad30 UVB	rad30Δ	300	15	VI	161597	161597	SNV	C	T	31	46	31	100
D02 Rad30 UVB	rad30Δ	300	15	VI	180142	180142	SNV	G	A	42	57	43	97.6744
D02 Rad30 UVB	rad30Δ	300	15	VI	248051	248051	SNV	C	T	53	72	53	100
D02 Rad30 UVB	rad30Δ	300	15	VII	159602	159602	SNV	C	T	17	24	34	50
D02 Rad30 UVB	rad30Δ	300	15	VII	244545	244545	SNV	G	A	15	17	28	53.5714
D02 Rad30 UVB	rad30Δ	300	15	VII	280488	280488	SNV	A	G	14	18	27	51.8519
D02 Rad30 UVB	rad30Δ	300	15	VII	293986	293986	SNV	T	A	9	14	19	47.3684
D02 Rad30 UVB	rad30Δ	300	15	VII	308128	308128	SNV	C	T	19	26	29	65.5172
D02 Rad30 UVB	rad30Δ	300	15	VII	317467	317467	SNV	C	T	24	35	46	52.1739
D02 Rad30 UVB	rad30Δ	300	15	VII	533504	533504	SNV	C	T	18	27	37	48.6486
D02 Rad30 UVB	rad30Δ	300	15	VII	580968	580968	SNV	C	T	34	48	35	97.1429
D02 Rad30 UVB	rad30Δ	300	15	VII	633892	633892	SNV	G	A	33	42	33	100
D02 Rad30 UVB	rad30Δ	300	15	VII	648806	648806	SNV	G	A	45	65	45	100
D02 Rad30 UVB	rad30Δ	300	15	VII	696256	696256	SNV	T	C	25	38	26	96.1538
D02 Rad30 UVB	rad30Δ	300	15	VII	702961	702961	SNV	C	T	25	35	25	100
D02 Rad30 UVB	rad30Δ	300	15	VII	741872	741872	SNV	C	T	41	54	42	97.619
D02 Rad30 UVB	rad30Δ	300	15	VII	758311	758311	SNV	A	T	30	40	30	100
D02 Rad30 UVB	rad30Δ	300	15	VII	766222	766222	SNV	A	C	36	46	36	100
D02 Rad30 UVB	rad30Δ	300	15	VII	775223	775223	SNV	C	T	37	48	37	100
D02 Rad30 UVB	rad30Δ	300	15	VII	942859	942859	SNV	G	A	33	45	33	100
D02 Rad30 UVB	rad30Δ	300	15	VII	983168	983168	SNV	C	T	39	51	40	97.5
D02 Rad30 UVB	rad30Δ	300	15	VII	990235	990235	SNV	G	A	22	31	23	95.6522
D02 Rad30 UVB	rad30Δ	300	15	VIII	105571	105571	SNV	A	G	22	33	36	61.1111
D02 Rad30 UVB	rad30Δ	300	15	VIII	131966	131966	SNV	G	A	36	52	55	65.4545
D02 Rad30 UVB	rad30Δ	300	15	VIII	197145	197145	SNV	G	T	22	31	47	46.8085
D02 Rad30 UVB	rad30Δ	300	15	VIII	264029	264029	SNV	G	A	21	29	37	56.7568
D02 Rad30 UVB	rad30Δ	300	15	VIII	426110	426110	SNV	T	G	25	34	45	55.5556
D02 Rad30 UVB	rad30Δ	300	15	VIII	512770	512770	SNV	C	T	17	24	37	45.9459
D02 Rad30 UVB	rad30Δ	300	15	IX	21947	21947	SNV	G	A	15	15	15	100
D02 Rad30 UVB	rad30Δ	300	15	IX	53440	53440	SNV	C	T	24	39	39	61.5385
D02 Rad30 UVB	rad30Δ	300	15	IX	174221	174221	SNV	C	T	25	29	41	60.9756
D02 Rad30 UVB	rad30Δ	300	15	IX	195918	195918	SNV	C	T	20	23	42	47.619
D02 Rad30 UVB	rad30Δ	300	15	IX	210318	210318	SNV	C	T	10	10	18	55.5556
D02 Rad30 UVB	rad30Δ	300	15	IX	286679	286679	SNV	C	T	20	27	40	50
D02 Rad30 UVB	rad30Δ	300	15	IX	341459	341459	SNV	A	T	23	29	42	54.7619
D02 Rad30 UVB	rad30Δ	300	15	IX	345824	345824	SNV	G	A	14	19	30	46.6667
D02 Rad30 UVB	rad30Δ	300	15	IX	356251	356251	SNV	G	A	21	29	41	51.2195
D02 Rad30 UVB	rad30Δ	300	15	X	120005	120005	SNV	C	T	40	55	40	100
D02 Rad30 UVB	rad30Δ	300	15	X	313109	313109	SNV	T	G	37	48	37	100
D02 Rad30 UVB	rad30Δ	300	15	X	374531	374531	SNV	A	C	20	28	34	58.8235
D02 Rad30 UVB	rad30Δ	300	15	X	467964	467964	SNV	C	T	21	25	38	55.2632
D02 Rad30 UVB	rad30Δ	300	15	X	501101	501101	SNV	T	A	19	26	32	59.375
D02 Rad30 UVB	rad30Δ	300	15	X	592873	592873	SNV	C	T	24	35	40	60
D02 Rad30 UVB	rad30Δ	300	15	X	618031	618032	Insertion	-	T	24	29	33	72.7273
D02 Rad30 UVB	rad30Δ	300	15	X	715265	715265	SNV	G	A	20	32	42	47.619
D02 Rad30 UVB	rad30Δ	300	15	XI	14652	14652	SNV	C	T	19	24	41	46.3415
D02 Rad30 UVB	rad30Δ	300	15	XI	38472	38472	SNV	A	T	22	30	23	95.6522
D02 Rad30 UVB	rad30Δ	300	15	XI	104117	104117	SNV	G	A	21	25	36	58.3333
D02 Rad30 UVB	rad30Δ	300	15	XI	124982	124982	SNV	G	A	27	36	42	64.2857
D02 Rad30 UVB	rad30Δ	300	15	XI	159188	159188	SNV	G	A	23	31	43	53.4884
D02 Rad30 UVB	rad30Δ	300	15	XI	179658	179658	SNV	T	A	22	35	37	59.4595
D02 Rad30 UVB	rad30Δ	300	15	XI	238761	238761	SNV	T	A	15	22	28	53.5714
D02 Rad30 UVB	rad30Δ	300	15	XI	252770	252770	SNV	C	T	20	26	37	54.0541
D02 Rad30 UVB	rad30Δ	300	15	XI	273141	273141	SNV	G	A	18	22	31	58.0645
D02 Rad30 UVB	rad30Δ	300	15	XI	275635	275635	SNV	C	T	17	22	37	45.9459
D02 Rad30 UVB	rad30Δ	300	15	XI	310914	310915	Insertion	-	G	24	34	45	53.3333
D02 Rad30 UVB	rad30Δ	300	15	XI	327439	327439	SNV	C	T	16	24	33	48.4848
D02 Rad30 UVB	rad30Δ	300	15	XI	363038	363038	SNV	C	T	23	31	44	52.2727
D02 Rad30 UVB	rad30Δ	300	15	XI	425286	425286	SNV	G	A	19	30	27	70.3704
D02 Rad30 UVB	rad30Δ	300	15	XI	440187	440187	SNV	A	G	16	21	29	55.1724
D02 Rad30 UVB	rad30Δ	300	15	XI	545311	545311	SNV	G	A	23	31	45	51.1111
D02 Rad30 UVB	rad30Δ	300	15	XI	657793	657793	SNV	C	T	13	17	27	48.1481
D02 Rad30 UVB	rad30Δ	300	15	XI	666641	666641	SNV	G	T	33	42	49	67.3469
D02 Rad30 UVB	rad30Δ	300	15	XII	346418	346418	SNV	A	T	31	39	31	100
D02 Rad30 UVB	rad30Δ	300	15	XII	604867	604867	SNV	G	A	32	42	32	100
D02 Rad30 UVB	rad30Δ	300	15	XII	647372	647372	SNV	C	T	27	34	27	100
D02 Rad30 UVB	rad30Δ	300	15	XII	647481	647481	SNV	C	T	30	42	31	96.7742
D02 Rad30 UVB	rad30Δ	300	15	XII	682295	682295	SNV	G	T	29	45	30	96.6667
D02 Rad30 UVB	rad30Δ	300	15	XII	706430	706430	SNV	G	A	23	29	23	100
D02 Rad30 UVB	rad30Δ	300	15	XII	755228	755228	SNV	A	G	36	50	37	97.2973
D02 Rad30 UVB	rad30Δ	300	15	XII	775458	775458	SNV	G	A	28	32	28	100
D02 Rad30 UVB	rad30Δ	300	15	XII	818388	818388	SNV	G	A	30	44	30	100
D02 Rad30 UVB	rad30Δ	300	15	XII	921043	921043	SNV	G	A	15	23	31	48.3871
D02 Rad30 UVB	rad30Δ	300	15	XIII	22051	22051	SNV	G	A	26	38	26	100
D02 Rad30 UVB	rad30Δ	300	15	XIII	27151	27151	SNV	C	T	33	43	33	100
D02 Rad30 UVB	rad30Δ	300	15	XIII	41292	41292	SNV	A	T	32	44	32	100
D02 Rad30 UVB	rad30Δ	300	15	XIII	51926	51926	SNV	C	T	46	59	46	100
D02 Rad30 UVB	rad30Δ	300	15	XIII	109038	109038	SNV	C	T	21	29	35	60
D02 Rad30 UVB	rad30Δ	300	15	XIII	217552	217552	SNV	C	T	19	23	33	57.5758
D02 Rad30 UVB	rad30Δ	300	15	XIII	238793	238793	SNV	A	T	7	8	14	50
D02 Rad30 UVB	rad30Δ	300	15	XIII	240204	240204	SNV	G	T	18	24	38	47.3684
D02 Rad30 UVB	rad30Δ	300	15	XIII	338139	338139	SNV	C	T	21	25	36	58.3333
D02 Rad30 UVB	rad30Δ	300	15	XIII	378716	378717	Insertion	-	A	24	29	41	58.5366
D02 Rad30 UVB	rad30Δ	300	15	XIII	381728	381728	SNV	C	T	14	19	24	58.3333
D02 Rad30 UVB	rad30Δ	300	15	XIII	415180	415180	SNV	C	T	39	52	39	100
D02 Rad30 UVB	rad30Δ	300	15	XIII	608985	608986	MNV	CA	TC	36	47	36	100
D02 Rad30 UVB	rad30Δ	300	15	XIII	630364	630364	SNV	C	T	31	42	31	100
D02 Rad30 UVB	rad30Δ	300	15	XIII	666536	666536	SNV	G	A	37	50	37	100
D02 Rad30 UVB	rad30Δ	300	15	XIII	754063	754063	SNV	G	A	39	48	39	100
D02 Rad30 UVB	rad30Δ	300	15	XIII	780837	780837	SNV	G	A	32	49	32	100
D02 Rad30 UVB	rad30Δ	300	15	XIII	794735	794735	SNV	C	T	52	71	52	100
D02 Rad30 UVB	rad30Δ	300	15	XIII	839993	839993	SNV	T	A	44	59	45	97.7778
D02 Rad30 UVB	rad30Δ	300	15	XIII	850648	850648	SNV	G	A	46	67	46	100
D02 Rad30 UVB	rad30Δ	300	15	XIII	853338	853338	SNV	G	A	21	27	21	100
D02 Rad30 UVB	rad30Δ	300	15	XIV	16789	16789	SNV	C	T	22	31	37	59.4595
D02 Rad30 UVB	rad30Δ	300	15	XIV	27088	27088	SNV	C	T	24	34	53	45.283
D02 Rad30 UVB	rad30Δ	300	15	XIV	48394	48394	SNV	C	T	17	21	28	60.7143
D02 Rad30 UVB	rad30Δ	300	15	XIV	48467	48467	SNV	C	T	19	26	38	50
D02 Rad30 UVB	rad30Δ	300	15	XIV	51301	51301	SNV	C	A	32	41	32	100
D02 Rad30 UVB	rad30Δ	300	15	XIV	51803	51803	SNV	G	A	30	36	30	100
D02 Rad30 UVB	rad30Δ	300	15	XIV	124672	124672	SNV	C	T	20	26	32	62.5
D02 Rad30 UVB	rad30Δ	300	15	XIV	128256	128256	SNV	G	A	22	31	38	57.8947
D02 Rad30 UVB	rad30Δ	300	15	XIV	183415	183416	MNV	CC	TT	20	29	36	55.5556
D02 Rad30 UVB	rad30Δ	300	15	XIV	205312	205313	MNV	CT	TA	21	28	37	56.7568
D02 Rad30 UVB	rad30Δ	300	15	XIV	209194	209194	SNV	C	T	14	18	30	46.6667
D02 Rad30 UVB	rad30Δ	300	15	XIV	250048	250048	SNV	G	A	26	38	43	60.4651
D02 Rad30 UVB	rad30Δ	300	15	XIV	274406	274407	Insertion	-	A	18	22	39	46.1538
D02 Rad30 UVB	rad30Δ	300	15	XIV	274409	274409	SNV	T	A	19	24	41	46.3415
D02 Rad30 UVB	rad30Δ	300	15	XIV	324418	324418	SNV	C	T	35	44	36	97.2222
D02 Rad30 UVB	rad30Δ	300	15	XIV	405374	405374	SNV	G	A	25	32	43	58.1395
D02 Rad30 UVB	rad30Δ	300	15	XIV	405379	405379	SNV	A	G	25	32	45	55.5556
D02 Rad30 UVB	rad30Δ	300	15	XIV	494244	494244	SNV	G	A	24	37	40	60
D02 Rad30 UVB	rad30Δ	300	15	XIV	538482	538482	SNV	A	G	21	30	45	46.6667
D02 Rad30 UVB	rad30Δ	300	15	XIV	546191	546191	SNV	C	T	19	27	31	61.2903
D02 Rad30 UVB	rad30Δ	300	15	XIV	597445	597445	SNV	C	T	12	16	25	48
D02 Rad30 UVB	rad30Δ	300	15	XIV	599453	599453	SNV	T	A	16	20	33	48.4848
D02 Rad30 UVB	rad30Δ	300	15	XIV	635996	635996	SNV	G	A	22	33	35	62.8571
D02 Rad30 UVB	rad30Δ	300	15	XIV	671890	671890	SNV	C	T	23	28	42	54.7619
D02 Rad30 UVB	rad30Δ	300	15	XIV	721631	721631	SNV	G	A	21	31	37	56.7568
D02 Rad30 UVB	rad30Δ	300	15	XIV	745754	745754	SNV	C	T	26	35	44	59.0909
D02 Rad30 UVB	rad30Δ	300	15	XIV	784007	784007	SNV	G	A	23	33	45	51.1111
D02 Rad30 UVB	rad30Δ	300	15	XV	308909	308909	SNV	C	T	18	25	36	50
D02 Rad30 UVB	rad30Δ	300	15	XV	313569	313569	SNV	C	A	26	32	43	60.4651
D02 Rad30 UVB	rad30Δ	300	15	XV	350185	350185	SNV	C	T	12	15	25	48
D02 Rad30 UVB	rad30Δ	300	15	XV	392925	392925	SNV	A	T	20	28	32	62.5
D02 Rad30 UVB	rad30Δ	300	15	XV	629673	629673	SNV	C	T	21	30	40	52.5
D02 Rad30 UVB	rad30Δ	300	15	XV	633049	633049	SNV	G	T	11	13	23	47.8261
D02 Rad30 UVB	rad30Δ	300	15	XV	693777	693777	SNV	C	T	14	19	30	46.6667
D02 Rad30 UVB	rad30Δ	300	15	XV	760005	760005	SNV	T	A	19	28	40	47.5
D02 Rad30 UVB	rad30Δ	300	15	XV	786899	786899	SNV	T	A	18	26	38	47.3684
D02 Rad30 UVB	rad30Δ	300	15	XV	789151	789151	SNV	A	G	16	23	32	50
D02 Rad30 UVB	rad30Δ	300	15	XV	882029	882029	SNV	C	T	19	23	27	70.3704
D02 Rad30 UVB	rad30Δ	300	15	XV	911348	911348	SNV	C	G	27	30	43	62.7907
D02 Rad30 UVB	rad30Δ	300	15	XV	952213	952213	SNV	T	C	14	18	31	45.1613
D02 Rad30 UVB	rad30Δ	300	15	XV	971203	971203	SNV	C	A	8	9	13	61.5385
D02 Rad30 UVB	rad30Δ	300	15	XV	997325	997325	SNV	C	T	20	26	44	45.4545
D02 Rad30 UVB	rad30Δ	300	15	XV	1043563	1043563	SNV	A	T	24	30	47	51.0638
D02 Rad30 UVB	rad30Δ	300	15	XV	1058137	1058137	SNV	C	T	16	22	33	48.4848
D02 Rad30 UVB	rad30Δ	300	15	XV	1064999	1064999	SNV	G	A	24	30	44	54.5455
D02 Rad30 UVB	rad30Δ	300	15	XVI	66662	66662	SNV	C	T	12	13	24	50
D02 Rad30 UVB	rad30Δ	300	15	XVI	101199	101199	SNV	C	A	19	29	35	54.2857
D02 Rad30 UVB	rad30Δ	300	15	XVI	121416	121416	SNV	C	T	27	34	43	62.7907
D02 Rad30 UVB	rad30Δ	300	15	XVI	185499	185500	Insertion	-	AGA	14	21	29	48.2759
D02 Rad30 UVB	rad30Δ	300	15	XVI	198077	198077	SNV	T	A	23	27	36	63.8889
D02 Rad30 UVB	rad30Δ	300	15	XVI	272429	272429	SNV	A	T	17	18	32	53.125
D02 Rad30 UVB	rad30Δ	300	15	XVI	312192	312192	SNV	C	T	20	28	42	47.619
D02 Rad30 UVB	rad30Δ	300	15	XVI	323579	323579	SNV	C	T	20	32	36	55.5556
D02 Rad30 UVB	rad30Δ	300	15	XVI	351653	351653	SNV	G	A	22	26	41	53.6585
D02 Rad30 UVB	rad30Δ	300	15	XVI	380699	380699	SNV	G	A	18	21	40	45
D02 Rad30 UVB	rad30Δ	300	15	XVI	381657	381657	SNV	C	T	24	37	37	64.8649
D02 Rad30 UVB	rad30Δ	300	15	XVI	467423	467423	SNV	A	T	27	34	29	93.1034
D02 Rad30 UVB	rad30Δ	300	15	XVI	539765	539765	SNV	G	A	23	30	41	56.0976
D02 Rad30 UVB	rad30Δ	300	15	XVI	539944	539944	SNV	G	A	15	22	25	60
D02 Rad30 UVB	rad30Δ	300	15	XVI	539950	539950	SNV	C	T	14	20	24	58.3333
D02 Rad30 UVB	rad30Δ	300	15	XVI	571946	571946	SNV	C	T	28	33	49	57.1429
D02 Rad30 UVB	rad30Δ	300	15	XVI	575856	575856	SNV	G	A	23	30	41	56.0976
D02 Rad30 UVB	rad30Δ	300	15	XVI	633333	633333	SNV	C	T	18	26	26	69.2308
D02 Rad30 UVB	rad30Δ	300	15	XVI	658030	658030	SNV	C	A	23	31	43	53.4884
D02 Rad30 UVB	rad30Δ	300	15	XVI	700341	700341	SNV	G	A	14	21	27	51.8519
D02 Rad30 UVB	rad30Δ	300	15	XVI	706095	706095	SNV	G	A	21	31	36	58.3333
D02 Rad30 UVB	rad30Δ	300	15	XVI	734644	734644	SNV	G	A	24	27	34	70.5882
D02 Rad30 UVB	rad30Δ	300	15	XVI	833759	833759	SNV	A	C	20	25	27	74.0741
D02 Rad30 UVB	rad30Δ	300	15	XVI	837249	837250	MNV	CC	TT	14	19	24	58.3333
D02 Rad30 UVB	rad30Δ	300	15	Mito	83402	83402	SNV	T	C	168	238	168	100
D03 Rad30 UVB	rad30Δ	300	15	I	139272	139272	SNV	C	T	14	22	31	45.1613
D03 Rad30 UVB	rad30Δ	300	15	I	182870	182870	SNV	A	T	22	26	39	56.4103
D03 Rad30 UVB	rad30Δ	300	15	II	100691	100691	SNV	C	A	38	52	38	100
D03 Rad30 UVB	rad30Δ	300	15	II	152582	152582	SNV	G	A	19	26	37	51.3514
D03 Rad30 UVB	rad30Δ	300	15	II	394654	394654	SNV	C	T	21	29	37	56.7568
D03 Rad30 UVB	rad30Δ	300	15	II	398706	398706	SNV	C	A	34	44	61	55.7377
D03 Rad30 UVB	rad30Δ	300	15	II	805361	805361	SNV	C	T	22	27	23	95.6522
D03 Rad30 UVB	rad30Δ	300	15	III	10643	10643	SNV	C	T	12	12	21	57.1429
D03 Rad30 UVB	rad30Δ	300	15	III	31253	31253	SNV	T	A	16	16	34	47.0588
D03 Rad30 UVB	rad30Δ	300	15	IV	95809	95809	SNV	C	T	39	54	39	100
D03 Rad30 UVB	rad30Δ	300	15	IV	229625	229625	SNV	C	T	21	24	30	70
D03 Rad30 UVB	rad30Δ	300	15	IV	241916	241917	MNV	CC	TT	19	26	39	48.7179
D03 Rad30 UVB	rad30Δ	300	15	IV	327532	327532	SNV	C	T	21	25	43	48.8372
D03 Rad30 UVB	rad30Δ	300	15	IV	547346	547346	SNV	C	T	33	45	50	66
D03 Rad30 UVB	rad30Δ	300	15	IV	591411	591411	SNV	T	G	21	28	37	56.7568
D03 Rad30 UVB	rad30Δ	300	15	IV	594984	594984	SNV	C	T	23	28	43	53.4884
D03 Rad30 UVB	rad30Δ	300	15	IV	615189	615189	SNV	G	A	16	20	27	59.2593
D03 Rad30 UVB	rad30Δ	300	15	IV	705605	705605	SNV	C	T	23	30	46	50
D03 Rad30 UVB	rad30Δ	300	15	IV	790738	790738	SNV	C	T	19	24	40	47.5
D03 Rad30 UVB	rad30Δ	300	15	IV	1020276	1020276	SNV	G	A	18	25	38	47.3684
D03 Rad30 UVB	rad30Δ	300	15	IV	1219985	1219985	SNV	C	T	22	31	46	47.8261
D03 Rad30 UVB	rad30Δ	300	15	IV	1266215	1266215	SNV	T	C	18	25	36	50
D03 Rad30 UVB	rad30Δ	300	15	IV	1523662	1523662	SNV	G	A	35	46	35	100
D03 Rad30 UVB	rad30Δ	300	15	V	268358	268358	SNV	G	A	7	7	15	46.6667
D03 Rad30 UVB	rad30Δ	300	15	V	277796	277796	SNV	T	C	23	31	42	54.7619
D03 Rad30 UVB	rad30Δ	300	15	V	290299	290299	SNV	G	A	26	33	43	60.4651
D03 Rad30 UVB	rad30Δ	300	15	V	290614	290614	SNV	G	A	21	26	41	51.2195
D03 Rad30 UVB	rad30Δ	300	15	V	369603	369603	SNV	G	T	25	31	51	49.0196
D03 Rad30 UVB	rad30Δ	300	15	V	379985	379985	SNV	C	T	18	28	40	45
D03 Rad30 UVB	rad30Δ	300	15	VI	161882	161882	SNV	A	G	22	29	45	48.8889
D03 Rad30 UVB	rad30Δ	300	15	VI	161890	161890	Deletion	T	-	23	31	47	48.9362
D03 Rad30 UVB	rad30Δ	300	15	VI	161900	161900	SNV	T	G	25	33	49	51.0204
D03 Rad30 UVB	rad30Δ	300	15	VI	161904	161904	SNV	A	G	25	33	50	50
D03 Rad30 UVB	rad30Δ	300	15	VII	139913	139913	SNV	G	A	26	35	49	53.0612
D03 Rad30 UVB	rad30Δ	300	15	VII	255815	255815	SNV	A	T	19	23	40	47.5
D03 Rad30 UVB	rad30Δ	300	15	VII	398858	398858	SNV	G	A	45	58	45	100
D03 Rad30 UVB	rad30Δ	300	15	VII	412222	412222	SNV	G	A	20	24	41	48.7805
D03 Rad30 UVB	rad30Δ	300	15	VII	478383	478383	SNV	A	G	32	34	49	65.3061
D03 Rad30 UVB	rad30Δ	300	15	VII	614539	614539	SNV	A	T	24	30	40	60
D03 Rad30 UVB	rad30Δ	300	15	VII	739201	739201	SNV	T	C	22	27	40	55
D03 Rad30 UVB	rad30Δ	300	15	VII	774464	774464	SNV	C	T	17	21	35	48.5714
D03 Rad30 UVB	rad30Δ	300	15	VII	811261	811261	SNV	G	A	19	27	32	59.375
D03 Rad30 UVB	rad30Δ	300	15	VII	829464	829465	MNV	CC	AA	20	23	44	45.4545
D03 Rad30 UVB	rad30Δ	300	15	VII	860993	860993	SNV	G	A	26	37	47	55.3191
D03 Rad30 UVB	rad30Δ	300	15	VII	861214	861214	SNV	G	A	19	26	39	48.7179
D03 Rad30 UVB	rad30Δ	300	15	VII	888464	888464	SNV	T	A	29	36	62	46.7742
D03 Rad30 UVB	rad30Δ	300	15	VII	888468	888468	SNV	T	G	28	35	59	47.4576
D03 Rad30 UVB	rad30Δ	300	15	VII	1054852	1054852	SNV	G	A	26	33	49	53.0612
D03 Rad30 UVB	rad30Δ	300	15	VII	1055406	1055406	SNV	G	A	27	35	51	52.9412
D03 Rad30 UVB	rad30Δ	300	15	VIII	133283	133283	SNV	C	T	31	40	55	56.3636
D03 Rad30 UVB	rad30Δ	300	15	VIII	146375	146375	SNV	C	T	21	29	34	61.7647
D03 Rad30 UVB	rad30Δ	300	15	VIII	201370	201370	SNV	G	A	29	41	41	70.7317
D03 Rad30 UVB	rad30Δ	300	15	VIII	252603	252603	SNV	A	T	23	32	42	54.7619
D03 Rad30 UVB	rad30Δ	300	15	VIII	252605	252606	Insertion	-	A	22	30	41	53.6585
D03 Rad30 UVB	rad30Δ	300	15	VIII	430535	430535	SNV	G	A	25	37	41	60.9756
D03 Rad30 UVB	rad30Δ	300	15	VIII	504966	504966	SNV	A	T	19	26	42	45.2381
D03 Rad30 UVB	rad30Δ	300	15	IX	337503	337503	SNV	T	A	20	31	38	52.6316
D03 Rad30 UVB	rad30Δ	300	15	IX	355710	355710	SNV	C	T	16	22	35	45.7143
D03 Rad30 UVB	rad30Δ	300	15	IX	361525	361525	SNV	C	A	26	29	52	50
D03 Rad30 UVB	rad30Δ	300	15	X	436280	436280	SNV	G	A	20	31	43	46.5116
D03 Rad30 UVB	rad30Δ	300	15	X	525749	525750	MNV	TG	AA	6	8	12	50
D03 Rad30 UVB	rad30Δ	300	15	X	580813	580813	SNV	G	A	15	21	32	46.875
D03 Rad30 UVB	rad30Δ	300	15	X	609739	609739	SNV	C	T	39	57	39	100
D03 Rad30 UVB	rad30Δ	300	15	X	745049	745049	SNV	A	G	19	25	36	52.7778
D03 Rad30 UVB	rad30Δ	300	15	X	745051	745051	SNV	C	A	19	25	36	52.7778
D03 Rad30 UVB	rad30Δ	300	15	X	745053	745053	SNV	G	T	19	25	36	52.7778
D03 Rad30 UVB	rad30Δ	300	15	X	745060	745060	SNV	A	G	20	26	36	55.5556
D03 Rad30 UVB	rad30Δ	300	15	XI	65908	65908	SNV	A	G	43	61	43	100
D03 Rad30 UVB	rad30Δ	300	15	XI	97468	97468	SNV	C	A	23	31	40	57.5
D03 Rad30 UVB	rad30Δ	300	15	XI	109693	109693	SNV	C	T	19	28	33	57.5758
D03 Rad30 UVB	rad30Δ	300	15	XI	244951	244951	SNV	G	A	22	28	43	51.1628
D03 Rad30 UVB	rad30Δ	300	15	XI	355443	355443	SNV	C	T	18	24	35	51.4286
D03 Rad30 UVB	rad30Δ	300	15	XI	357525	357526	MNV	CC	TT	21	26	41	51.2195
D03 Rad30 UVB	rad30Δ	300	15	XI	357540	357540	SNV	T	C	22	28	44	50
D03 Rad30 UVB	rad30Δ	300	15	XI	470455	470455	SNV	G	A	23	33	39	58.9744
D03 Rad30 UVB	rad30Δ	300	15	XI	471094	471094	SNV	A	G	20	28	39	51.2821
D03 Rad30 UVB	rad30Δ	300	15	XI	641741	641741	SNV	C	T	20	28	33	60.6061
D03 Rad30 UVB	rad30Δ	300	15	XII	78338	78338	SNV	G	A	24	31	44	54.5455
D03 Rad30 UVB	rad30Δ	300	15	XII	101469	101469	SNV	A	T	27	39	47	57.4468
D03 Rad30 UVB	rad30Δ	300	15	XII	115795	115795	SNV	G	A	35	47	56	62.5
D03 Rad30 UVB	rad30Δ	300	15	XII	182201	182201	SNV	G	A	29	40	51	56.8627
D03 Rad30 UVB	rad30Δ	300	15	XII	757515	757515	SNV	C	T	37	48	38	97.3684
D03 Rad30 UVB	rad30Δ	300	15	XII	838175	838175	SNV	G	A	38	47	39	97.4359
D03 Rad30 UVB	rad30Δ	300	15	XII	941413	941413	SNV	T	C	11	13	11	100
D03 Rad30 UVB	rad30Δ	300	15	XII	1065106	1065106	Deletion	G	-	11	15	17	64.7059
D03 Rad30 UVB	rad30Δ	300	15	XII	1065110	1065110	SNV	G	T	10	13	18	55.5556
D03 Rad30 UVB	rad30Δ	300	15	XII	1065114	1065114	Deletion	T	-	9	11	17	52.9412
D03 Rad30 UVB	rad30Δ	300	15	XII	1065133	1065134	Insertion	-	T	6	7	13	46.1538
D03 Rad30 UVB	rad30Δ	300	15	XII	1065139	1065140	Insertion	-	T	5	7	11	45.4545
D03 Rad30 UVB	rad30Δ	300	15	XIII	62670	62670	SNV	A	T	21	27	39	53.8462
D03 Rad30 UVB	rad30Δ	300	15	XIII	74007	74007	SNV	C	T	41	50	41	100
D03 Rad30 UVB	rad30Δ	300	15	XIII	283824	283824	SNV	G	A	22	27	41	53.6585
D03 Rad30 UVB	rad30Δ	300	15	XIII	297027	297027	SNV	C	T	21	25	44	47.7273
D03 Rad30 UVB	rad30Δ	300	15	XIII	388205	388205	SNV	C	A	18	26	30	60
D03 Rad30 UVB	rad30Δ	300	15	XIII	543963	543963	SNV	G	A	18	27	34	52.9412
D03 Rad30 UVB	rad30Δ	300	15	XIII	806625	806625	SNV	G	A	16	20	33	48.4848
D03 Rad30 UVB	rad30Δ	300	15	XIII	831830	831830	SNV	C	T	28	44	51	54.902
D03 Rad30 UVB	rad30Δ	300	15	XIV	29000	29000	SNV	A	T	45	57	45	100
D03 Rad30 UVB	rad30Δ	300	15	XIV	29615	29615	SNV	T	A	41	52	41	100
D03 Rad30 UVB	rad30Δ	300	15	XIV	193334	193334	SNV	G	A	29	43	53	54.717
D03 Rad30 UVB	rad30Δ	300	15	XIV	283192	283192	SNV	C	T	30	39	35	85.7143
D03 Rad30 UVB	rad30Δ	300	15	XIV	345176	345176	SNV	A	G	26	34	41	63.4146
D03 Rad30 UVB	rad30Δ	300	15	XIV	409511	409511	SNV	C	T	23	30	51	45.098
D03 Rad30 UVB	rad30Δ	300	15	XIV	450283	450283	SNV	G	A	22	31	36	61.1111
D03 Rad30 UVB	rad30Δ	300	15	XIV	602291	602291	SNV	G	C	10	12	10	100
D03 Rad30 UVB	rad30Δ	300	15	XIV	652310	652310	SNV	C	T	24	34	39	61.5385
D03 Rad30 UVB	rad30Δ	300	15	XIV	721811	721811	SNV	T	A	39	51	39	100
D03 Rad30 UVB	rad30Δ	300	15	XIV	737894	737894	SNV	C	T	32	44	32	100
D03 Rad30 UVB	rad30Δ	300	15	XIV	781691	781691	SNV	A	G	27	33	27	100
D03 Rad30 UVB	rad30Δ	300	15	XIV	781700	781700	SNV	A	G	28	35	28	100
D03 Rad30 UVB	rad30Δ	300	15	XIV	781706	781706	SNV	T	C	28	35	28	100
D03 Rad30 UVB	rad30Δ	300	15	XIV	781712	781712	SNV	T	A	30	37	30	100
D03 Rad30 UVB	rad30Δ	300	15	XV	11481	11481	SNV	T	G	29	31	52	55.7692
D03 Rad30 UVB	rad30Δ	300	15	XV	42903	42903	SNV	G	A	18	22	34	52.9412
D03 Rad30 UVB	rad30Δ	300	15	XV	94440	94440	SNV	G	T	27	34	44	61.3636
D03 Rad30 UVB	rad30Δ	300	15	XV	101194	101194	SNV	G	A	25	37	46	54.3478
D03 Rad30 UVB	rad30Δ	300	15	XV	110998	110998	SNV	G	A	27	35	50	54
D03 Rad30 UVB	rad30Δ	300	15	XV	402010	402010	SNV	G	A	28	34	55	50.9091
D03 Rad30 UVB	rad30Δ	300	15	XV	465747	465747	SNV	C	T	18	24	36	50
D03 Rad30 UVB	rad30Δ	300	15	XV	474739	474739	SNV	C	T	24	28	48	50
D03 Rad30 UVB	rad30Δ	300	15	XV	594518	594518	SNV	G	A	35	49	35	100
D03 Rad30 UVB	rad30Δ	300	15	XV	757280	757280	SNV	C	T	22	30	48	45.8333
D03 Rad30 UVB	rad30Δ	300	15	XV	792772	792772	SNV	C	T	52	75	52	100
D03 Rad30 UVB	rad30Δ	300	15	XV	797047	797047	SNV	G	A	16	21	33	48.4848
D03 Rad30 UVB	rad30Δ	300	15	XV	902929	902929	SNV	C	T	33	48	48	68.75
D03 Rad30 UVB	rad30Δ	300	15	XV	1011347	1011347	SNV	C	T	37	47	37	100
D03 Rad30 UVB	rad30Δ	300	15	XVI	619526	619526	SNV	C	T	41	55	41	100
D03 Rad30 UVB	rad30Δ	300	15	XVI	677914	677914	SNV	G	A	38	47	38	100
D03 Rad30 UVB	rad30Δ	300	15	XVI	871064	871064	SNV	C	T	38	51	38	100
D03 Rad30 UVB	rad30Δ	300	15	Mito	45972	45972	Deletion	T	-	314	413	395	79.4937
D04 Rad30 UVB	rad30Δ	300	15	I	93765	93765	SNV	C	T	38	53	67	56.7164
D04 Rad30 UVB	rad30Δ	300	15	I	133936	133936	SNV	C	T	34	45	74	45.9459
D04 Rad30 UVB	rad30Δ	300	15	I	202748	202748	SNV	C	A	32	44	64	50
D04 Rad30 UVB	rad30Δ	300	15	I	229602	229602	SNV	A	T	28	37	55	50.9091
D04 Rad30 UVB	rad30Δ	300	15	II	99741	99741	SNV	G	A	39	49	64	60.9375
D04 Rad30 UVB	rad30Δ	300	15	II	193119	193119	SNV	C	T	33	43	62	53.2258
D04 Rad30 UVB	rad30Δ	300	15	II	247540	247540	SNV	T	A	37	46	67	55.2239
D04 Rad30 UVB	rad30Δ	300	15	II	391017	391017	SNV	G	A	42	56	60	70
D04 Rad30 UVB	rad30Δ	300	15	II	421709	421709	SNV	G	A	40	51	83	48.1928
D04 Rad30 UVB	rad30Δ	300	15	II	480058	480058	SNV	C	T	36	46	65	55.3846
D04 Rad30 UVB	rad30Δ	300	15	II	497648	497648	SNV	A	T	33	47	63	52.381
D04 Rad30 UVB	rad30Δ	300	15	II	497651	497651	SNV	T	C	33	47	63	52.381
D04 Rad30 UVB	rad30Δ	300	15	II	505321	505321	SNV	A	T	29	40	56	51.7857
D04 Rad30 UVB	rad30Δ	300	15	II	557681	557681	SNV	C	T	30	37	66	45.4545
D04 Rad30 UVB	rad30Δ	300	15	II	587456	587456	SNV	C	T	31	39	61	50.8197
D04 Rad30 UVB	rad30Δ	300	15	II	626001	626001	SNV	C	A	28	36	59	47.4576
D04 Rad30 UVB	rad30Δ	300	15	II	629636	629636	SNV	C	T	32	44	61	52.459
D04 Rad30 UVB	rad30Δ	300	15	II	725565	725565	SNV	C	T	32	36	62	51.6129
D04 Rad30 UVB	rad30Δ	300	15	III	53657	53657	SNV	A	T	35	48	72	48.6111
D04 Rad30 UVB	rad30Δ	300	15	III	130356	130356	SNV	G	A	34	43	61	55.7377
D04 Rad30 UVB	rad30Δ	300	15	III	138958	138958	SNV	G	A	28	32	47	59.5745
D04 Rad30 UVB	rad30Δ	300	15	III	169433	169434	MNV	GA	AT	26	30	50	52
D04 Rad30 UVB	rad30Δ	300	15	IV	29160	29160	SNV	C	A	37	48	73	50.6849
D04 Rad30 UVB	rad30Δ	300	15	IV	139710	139710	SNV	C	T	28	32	60	46.6667
D04 Rad30 UVB	rad30Δ	300	15	IV	192014	192014	SNV	G	A	25	31	54	46.2963
D04 Rad30 UVB	rad30Δ	300	15	IV	271241	271241	SNV	G	A	36	53	72	50
D04 Rad30 UVB	rad30Δ	300	15	IV	312406	312406	SNV	G	A	39	52	71	54.9296
D04 Rad30 UVB	rad30Δ	300	15	IV	312643	312643	SNV	G	T	27	34	60	45
D04 Rad30 UVB	rad30Δ	300	15	IV	449790	449790	SNV	T	A	39	51	79	49.3671
D04 Rad30 UVB	rad30Δ	300	15	IV	489455	489455	SNV	T	A	29	39	54	53.7037
D04 Rad30 UVB	rad30Δ	300	15	IV	577086	577086	SNV	A	G	35	44	67	52.2388
D04 Rad30 UVB	rad30Δ	300	15	IV	635773	635773	SNV	C	T	35	47	76	46.0526
D04 Rad30 UVB	rad30Δ	300	15	IV	661607	661607	SNV	G	A	29	39	58	50
D04 Rad30 UVB	rad30Δ	300	15	IV	747051	747051	SNV	C	T	37	44	77	48.0519
D04 Rad30 UVB	rad30Δ	300	15	IV	749636	749636	SNV	A	T	34	46	71	47.8873
D04 Rad30 UVB	rad30Δ	300	15	IV	780340	780340	SNV	T	A	38	47	68	55.8824
D04 Rad30 UVB	rad30Δ	300	15	IV	811943	811943	SNV	C	T	24	31	51	47.0588
D04 Rad30 UVB	rad30Δ	300	15	IV	826293	826293	SNV	G	A	44	58	86	51.1628
D04 Rad30 UVB	rad30Δ	300	15	IV	828011	828011	SNV	G	A	34	45	69	49.2754
D04 Rad30 UVB	rad30Δ	300	15	IV	834488	834488	SNV	G	A	32	42	70	45.7143
D04 Rad30 UVB	rad30Δ	300	15	IV	869513	869513	SNV	G	T	41	47	75	54.6667
D04 Rad30 UVB	rad30Δ	300	15	IV	902401	902401	SNV	G	A	29	36	56	51.7857
D04 Rad30 UVB	rad30Δ	300	15	IV	916786	916786	SNV	G	T	44	59	87	50.5747
D04 Rad30 UVB	rad30Δ	300	15	IV	942301	942301	SNV	C	T	37	50	75	49.3333
D04 Rad30 UVB	rad30Δ	300	15	IV	1158810	1158810	SNV	C	T	32	43	62	51.6129
D04 Rad30 UVB	rad30Δ	300	15	IV	1184110	1184111	MNV	CT	TA	37	45	66	56.0606
D04 Rad30 UVB	rad30Δ	300	15	IV	1191259	1191259	SNV	T	A	34	46	68	50
D04 Rad30 UVB	rad30Δ	300	15	IV	1205494	1205494	SNV	G	A	44	54	67	65.6716
D04 Rad30 UVB	rad30Δ	300	15	IV	1239178	1239178	SNV	G	A	30	41	56	53.5714
D04 Rad30 UVB	rad30Δ	300	15	IV	1251894	1251894	SNV	G	A	29	39	53	54.717
D04 Rad30 UVB	rad30Δ	300	15	IV	1286549	1286549	SNV	C	T	46	59	78	58.9744
D04 Rad30 UVB	rad30Δ	300	15	IV	1301444	1301444	SNV	C	T	34	42	58	58.6207
D04 Rad30 UVB	rad30Δ	300	15	IV	1481477	1481477	SNV	G	A	28	33	59	47.4576
D04 Rad30 UVB	rad30Δ	300	15	IV	1491592	1491592	SNV	G	A	33	41	58	56.8966
D04 Rad30 UVB	rad30Δ	300	15	V	104985	104985	SNV	C	T	38	52	71	53.5211
D04 Rad30 UVB	rad30Δ	300	15	V	105502	105502	SNV	C	T	30	41	64	46.875
D04 Rad30 UVB	rad30Δ	300	15	V	127582	127582	SNV	C	T	35	48	68	51.4706
D04 Rad30 UVB	rad30Δ	300	15	V	130767	130767	SNV	A	C	30	41	53	56.6038
D04 Rad30 UVB	rad30Δ	300	15	V	164883	164883	SNV	G	A	78	102	79	98.7342
D04 Rad30 UVB	rad30Δ	300	15	V	221332	221332	SNV	C	T	22	31	45	48.8889
D04 Rad30 UVB	rad30Δ	300	15	V	230546	230546	SNV	C	T	87	112	87	100
D04 Rad30 UVB	rad30Δ	300	15	V	241853	241853	SNV	G	A	76	98	78	97.4359
D04 Rad30 UVB	rad30Δ	300	15	V	242197	242197	SNV	A	G	51	64	51	100
D04 Rad30 UVB	rad30Δ	300	15	V	269829	269830	MNV	AG	TA	56	74	56	100
D04 Rad30 UVB	rad30Δ	300	15	V	288586	288586	SNV	C	T	69	88	70	98.5714
D04 Rad30 UVB	rad30Δ	300	15	V	315973	315973	SNV	C	T	61	79	61	100
D04 Rad30 UVB	rad30Δ	300	15	V	322158	322158	SNV	C	G	69	89	69	100
D04 Rad30 UVB	rad30Δ	300	15	V	384738	384738	SNV	G	A	67	86	67	100
D04 Rad30 UVB	rad30Δ	300	15	VI	25508	25508	SNV	G	A	39	50	69	56.5217
D04 Rad30 UVB	rad30Δ	300	15	VI	26475	26475	SNV	G	A	29	39	61	47.541
D04 Rad30 UVB	rad30Δ	300	15	VI	117387	117387	SNV	C	T	30	36	52	57.6923
D04 Rad30 UVB	rad30Δ	300	15	VI	204996	204996	SNV	C	T	35	43	76	46.0526
D04 Rad30 UVB	rad30Δ	300	15	VI	229932	229933	MNV	TC	AA	24	27	43	55.814
D04 Rad30 UVB	rad30Δ	300	15	VI	262200	262200	SNV	T	A	26	30	46	56.5217
D04 Rad30 UVB	rad30Δ	300	15	VII	36864	36864	SNV	C	T	71	91	72	98.6111
D04 Rad30 UVB	rad30Δ	300	15	VII	49053	49053	SNV	C	T	49	64	50	98
D04 Rad30 UVB	rad30Δ	300	15	VII	50975	50975	SNV	G	A	64	82	64	100
D04 Rad30 UVB	rad30Δ	300	15	VII	82863	82863	SNV	G	A	64	84	65	98.4615
D04 Rad30 UVB	rad30Δ	300	15	VII	89518	89518	SNV	C	T	62	78	63	98.4127
D04 Rad30 UVB	rad30Δ	300	15	VII	145371	145371	SNV	C	T	61	82	61	100
D04 Rad30 UVB	rad30Δ	300	15	VII	145813	145813	SNV	A	T	90	112	90	100
D04 Rad30 UVB	rad30Δ	300	15	VII	185876	185876	SNV	T	A	66	86	66	100
D04 Rad30 UVB	rad30Δ	300	15	VII	232981	232981	SNV	G	A	74	97	74	100
D04 Rad30 UVB	rad30Δ	300	15	VII	417837	417837	SNV	G	A	55	76	56	98.2143
D04 Rad30 UVB	rad30Δ	300	15	VII	460759	460759	SNV	T	A	25	28	54	46.2963
D04 Rad30 UVB	rad30Δ	300	15	VII	498100	498100	SNV	A	T	35	48	67	52.2388
D04 Rad30 UVB	rad30Δ	300	15	VII	519878	519878	SNV	C	T	38	47	66	57.5758
D04 Rad30 UVB	rad30Δ	300	15	VII	560772	560772	SNV	G	A	31	43	64	48.4375
D04 Rad30 UVB	rad30Δ	300	15	VII	594894	594894	SNV	C	T	36	52	64	56.25
D04 Rad30 UVB	rad30Δ	300	15	VII	624831	624831	SNV	T	C	44	55	78	56.4103
D04 Rad30 UVB	rad30Δ	300	15	VII	662772	662772	SNV	C	T	27	41	59	45.7627
D04 Rad30 UVB	rad30Δ	300	15	VII	663195	663195	SNV	C	T	32	49	68	47.0588
D04 Rad30 UVB	rad30Δ	300	15	VII	670520	670520	SNV	G	A	32	40	70	45.7143
D04 Rad30 UVB	rad30Δ	300	15	VII	675201	675201	SNV	C	T	43	54	78	55.1282
D04 Rad30 UVB	rad30Δ	300	15	VII	709460	709460	SNV	A	G	30	38	56	53.5714
D04 Rad30 UVB	rad30Δ	300	15	VII	719666	719666	SNV	C	T	26	33	49	53.0612
D04 Rad30 UVB	rad30Δ	300	15	VII	721121	721121	SNV	C	T	38	46	68	55.8824
D04 Rad30 UVB	rad30Δ	300	15	VII	870637	870637	SNV	G	T	34	43	72	47.2222
D04 Rad30 UVB	rad30Δ	300	15	VII	994866	994866	SNV	C	T	37	47	66	56.0606
D04 Rad30 UVB	rad30Δ	300	15	VII	995353	995353	SNV	C	T	31	40	65	47.6923
D04 Rad30 UVB	rad30Δ	300	15	VII	1075375	1075375	SNV	C	T	33	42	68	48.5294
D04 Rad30 UVB	rad30Δ	300	15	VIII	7030	7030	SNV	C	T	39	51	68	57.3529
D04 Rad30 UVB	rad30Δ	300	15	VIII	59641	59641	SNV	C	T	33	43	71	46.4789
D04 Rad30 UVB	rad30Δ	300	15	VIII	62455	62455	SNV	G	A	30	40	65	46.1538
D04 Rad30 UVB	rad30Δ	300	15	VIII	104641	104641	SNV	C	T	34	44	61	55.7377
D04 Rad30 UVB	rad30Δ	300	15	VIII	126657	126657	SNV	C	T	30	36	58	51.7241
D04 Rad30 UVB	rad30Δ	300	15	VIII	146875	146875	SNV	C	T	35	44	73	47.9452
D04 Rad30 UVB	rad30Δ	300	15	VIII	284554	284554	SNV	G	A	31	43	62	50
D04 Rad30 UVB	rad30Δ	300	15	VIII	284605	284605	SNV	T	A	28	38	60	46.6667
D04 Rad30 UVB	rad30Δ	300	15	VIII	312172	312172	SNV	C	T	36	46	72	50
D04 Rad30 UVB	rad30Δ	300	15	VIII	345970	345970	SNV	G	A	32	41	67	47.7612
D04 Rad30 UVB	rad30Δ	300	15	VIII	388697	388697	SNV	A	T	56	74	56	100
D04 Rad30 UVB	rad30Δ	300	15	VIII	543268	543268	SNV	G	A	28	33	28	100
D04 Rad30 UVB	rad30Δ	300	15	VIII	545392	545392	SNV	G	A	10	14	10	100
D04 Rad30 UVB	rad30Δ	300	15	VIII	556500	556500	SNV	G	A	39	48	39	100
D04 Rad30 UVB	rad30Δ	300	15	IX	46828	46828	SNV	T	A	38	56	74	51.3514
D04 Rad30 UVB	rad30Δ	300	15	IX	51584	51584	Deletion	T	-	52	64	62	83.871
D04 Rad30 UVB	rad30Δ	300	15	IX	67859	67859	SNV	G	A	45	56	77	58.4416
D04 Rad30 UVB	rad30Δ	300	15	IX	74770	74770	SNV	G	A	41	54	77	53.2468
D04 Rad30 UVB	rad30Δ	300	15	IX	141020	141020	SNV	A	G	39	53	76	51.3158
D04 Rad30 UVB	rad30Δ	300	15	IX	161941	161941	SNV	C	T	37	46	77	48.0519
D04 Rad30 UVB	rad30Δ	300	15	IX	201140	201140	SNV	G	A	35	44	71	49.2958
D04 Rad30 UVB	rad30Δ	300	15	IX	208938	208938	SNV	T	A	25	29	52	48.0769
D04 Rad30 UVB	rad30Δ	300	15	IX	208940	208940	SNV	A	T	25	29	52	48.0769
D04 Rad30 UVB	rad30Δ	300	15	IX	324645	324645	SNV	C	T	35	43	77	45.4545
D04 Rad30 UVB	rad30Δ	300	15	IX	439872	439872	Deletion	G	-	12	15	22	54.5455
D04 Rad30 UVB	rad30Δ	300	15	IX	439886	439886	SNV	T	G	12	13	20	60
D04 Rad30 UVB	rad30Δ	300	15	X	26240	26240	SNV	G	A	75	97	75	100
D04 Rad30 UVB	rad30Δ	300	15	X	96076	96077	Insertion	-	T	63	84	66	95.4545
D04 Rad30 UVB	rad30Δ	300	15	X	187424	187424	SNV	T	A	70	85	70	100
D04 Rad30 UVB	rad30Δ	300	15	X	244125	244125	SNV	C	A	83	104	83	100
D04 Rad30 UVB	rad30Δ	300	15	X	370488	370488	SNV	G	A	55	70	60	91.6667
D04 Rad30 UVB	rad30Δ	300	15	X	410334	410334	SNV	G	A	59	78	59	100
D04 Rad30 UVB	rad30Δ	300	15	X	504381	504381	SNV	C	T	38	45	73	52.0548
D04 Rad30 UVB	rad30Δ	300	15	X	547697	547697	SNV	C	T	44	52	75	58.6667
D04 Rad30 UVB	rad30Δ	300	15	X	554525	554525	SNV	G	A	65	85	65	100
D04 Rad30 UVB	rad30Δ	300	15	X	660250	660250	SNV	G	A	50	67	50	100
D04 Rad30 UVB	rad30Δ	300	15	XI	135525	135525	SNV	C	T	37	42	69	53.6232
D04 Rad30 UVB	rad30Δ	300	15	XI	176233	176233	SNV	C	T	43	55	84	51.1905
D04 Rad30 UVB	rad30Δ	300	15	XI	205169	205169	SNV	C	T	38	50	71	53.5211
D04 Rad30 UVB	rad30Δ	300	15	XI	249271	249271	SNV	T	C	35	47	71	49.2958
D04 Rad30 UVB	rad30Δ	300	15	XI	295244	295244	SNV	A	G	35	48	67	52.2388
D04 Rad30 UVB	rad30Δ	300	15	XI	366196	366196	SNV	C	T	36	45	70	51.4286
D04 Rad30 UVB	rad30Δ	300	15	XI	379479	379479	SNV	C	T	28	36	59	47.4576
D04 Rad30 UVB	rad30Δ	300	15	XI	441536	441536	SNV	G	A	43	56	74	58.1081
D04 Rad30 UVB	rad30Δ	300	15	XI	470395	470395	SNV	C	T	41	51	81	50.6173
D04 Rad30 UVB	rad30Δ	300	15	XI	474241	474241	SNV	T	A	38	51	70	54.2857
D04 Rad30 UVB	rad30Δ	300	15	XI	490404	490404	SNV	C	T	34	52	57	59.6491
D04 Rad30 UVB	rad30Δ	300	15	XI	490523	490523	SNV	C	T	40	53	74	54.0541
D04 Rad30 UVB	rad30Δ	300	15	XI	524379	524379	SNV	G	A	41	52	68	60.2941
D04 Rad30 UVB	rad30Δ	300	15	XI	587193	587193	SNV	C	T	30	38	60	50
D04 Rad30 UVB	rad30Δ	300	15	XI	590083	590083	SNV	A	T	32	42	59	54.2373
D04 Rad30 UVB	rad30Δ	300	15	XI	639781	639781	SNV	G	A	38	51	68	55.8824
D04 Rad30 UVB	rad30Δ	300	15	XII	80886	80886	SNV	C	T	47	58	75	62.6667
D04 Rad30 UVB	rad30Δ	300	15	XII	227234	227234	SNV	C	A	60	79	60	100
D04 Rad30 UVB	rad30Δ	300	15	XII	264272	264272	SNV	A	G	38	49	62	61.2903
D04 Rad30 UVB	rad30Δ	300	15	XII	567578	567578	SNV	G	A	56	71	56	100
D04 Rad30 UVB	rad30Δ	300	15	XII	575442	575442	SNV	C	T	57	70	57	100
D04 Rad30 UVB	rad30Δ	300	15	XII	862165	862165	SNV	G	A	65	84	65	100
D04 Rad30 UVB	rad30Δ	300	15	XII	924461	924461	SNV	G	A	64	85	64	100
D04 Rad30 UVB	rad30Δ	300	15	XII	933702	933702	SNV	C	T	73	101	73	100
D04 Rad30 UVB	rad30Δ	300	15	XII	993399	993399	SNV	C	T	49	62	49	100
D04 Rad30 UVB	rad30Δ	300	15	XII	993920	993921	MNV	CC	TT	57	72	57	100
D04 Rad30 UVB	rad30Δ	300	15	XII	1047032	1047032	SNV	T	A	69	93	69	100
D04 Rad30 UVB	rad30Δ	300	15	XII	1047333	1047333	SNV	G	A	63	80	63	100
D04 Rad30 UVB	rad30Δ	300	15	XIII	17071	17071	SNV	C	T	65	90	111	58.5586
D04 Rad30 UVB	rad30Δ	300	15	XIII	30281	30281	SNV	T	C	55	70	91	60.4396
D04 Rad30 UVB	rad30Δ	300	15	XIII	53748	53748	SNV	G	A	51	69	112	45.5357
D04 Rad30 UVB	rad30Δ	300	15	XIII	150411	150411	SNV	G	A	79	99	114	69.2982
D04 Rad30 UVB	rad30Δ	300	15	XIII	214328	214328	SNV	C	T	32	39	64	50
D04 Rad30 UVB	rad30Δ	300	15	XIII	273203	273203	SNV	C	T	26	33	56	46.4286
D04 Rad30 UVB	rad30Δ	300	15	XIII	302054	302054	SNV	C	T	40	54	69	57.971
D04 Rad30 UVB	rad30Δ	300	15	XIII	304455	304455	SNV	G	A	31	42	57	54.386
D04 Rad30 UVB	rad30Δ	300	15	XIII	311228	311228	SNV	C	T	40	61	73	54.7945
D04 Rad30 UVB	rad30Δ	300	15	XIII	337541	337541	SNV	C	A	26	32	52	50
D04 Rad30 UVB	rad30Δ	300	15	XIII	350383	350383	SNV	G	A	62	82	62	100
D04 Rad30 UVB	rad30Δ	300	15	XIII	406413	406413	SNV	C	T	41	61	62	66.129
D04 Rad30 UVB	rad30Δ	300	15	XIII	480608	480608	SNV	C	T	27	37	60	45
D04 Rad30 UVB	rad30Δ	300	15	XIII	548891	548891	SNV	C	T	33	43	68	48.5294
D04 Rad30 UVB	rad30Δ	300	15	XIII	581683	581683	SNV	G	T	26	40	56	46.4286
D04 Rad30 UVB	rad30Δ	300	15	XIII	646180	646180	SNV	G	A	30	37	64	46.875
D04 Rad30 UVB	rad30Δ	300	15	XIII	711281	711281	SNV	T	A	41	47	69	59.4203
D04 Rad30 UVB	rad30Δ	300	15	XIII	715987	715987	SNV	C	T	29	38	61	47.541
D04 Rad30 UVB	rad30Δ	300	15	XIII	876994	876994	SNV	G	A	34	45	67	50.7463
D04 Rad30 UVB	rad30Δ	300	15	XIII	916139	916139	SNV	G	A	35	47	75	46.6667
D04 Rad30 UVB	rad30Δ	300	15	XIV	217152	217152	SNV	G	A	46	60	47	97.8723
D04 Rad30 UVB	rad30Δ	300	15	XIV	222778	222778	SNV	C	T	37	45	60	61.6667
D04 Rad30 UVB	rad30Δ	300	15	XIV	225495	225495	SNV	C	T	43	58	67	64.1791
D04 Rad30 UVB	rad30Δ	300	15	XIV	227594	227594	SNV	T	C	68	90	68	100
D04 Rad30 UVB	rad30Δ	300	15	XIV	244017	244017	SNV	G	A	30	38	56	53.5714
D04 Rad30 UVB	rad30Δ	300	15	XIV	282128	282128	Deletion	T	-	44	65	46	95.6522
D04 Rad30 UVB	rad30Δ	300	15	XIV	355934	355934	SNV	C	A	55	69	55	100
D04 Rad30 UVB	rad30Δ	300	15	XIV	387314	387314	SNV	G	A	31	39	53	58.4906
D04 Rad30 UVB	rad30Δ	300	15	XIV	388496	388496	SNV	G	A	40	54	68	58.8235
D04 Rad30 UVB	rad30Δ	300	15	XIV	406653	406654	MNV	GG	AA	55	68	55	100
D04 Rad30 UVB	rad30Δ	300	15	XIV	418278	418278	SNV	G	A	33	47	64	51.5625
D04 Rad30 UVB	rad30Δ	300	15	XIV	561513	561513	SNV	C	T	30	38	57	52.6316
D04 Rad30 UVB	rad30Δ	300	15	XIV	568072	568072	SNV	T	C	42	58	74	56.7568
D04 Rad30 UVB	rad30Δ	300	15	XIV	656662	656662	SNV	T	A	35	47	60	58.3333
D04 Rad30 UVB	rad30Δ	300	15	XIV	658651	658651	SNV	C	T	28	39	54	51.8519
D04 Rad30 UVB	rad30Δ	300	15	XIV	673500	673500	SNV	G	A	47	63	83	56.6265
D04 Rad30 UVB	rad30Δ	300	15	XIV	684945	684945	SNV	A	T	36	49	67	53.7313
D04 Rad30 UVB	rad30Δ	300	15	XIV	730870	730870	SNV	G	A	29	37	51	56.8627
D04 Rad30 UVB	rad30Δ	300	15	XIV	735595	735595	SNV	C	T	46	59	73	63.0137
D04 Rad30 UVB	rad30Δ	300	15	XIV	776542	776542	SNV	G	A	41	51	73	56.1644
D04 Rad30 UVB	rad30Δ	300	15	XV	12562	12563	Insertion	-	T	41	51	54	75.9259
D04 Rad30 UVB	rad30Δ	300	15	XV	12569	12569	SNV	T	A	49	62	52	94.2308
D04 Rad30 UVB	rad30Δ	300	15	XV	14605	14605	SNV	G	A	52	65	52	100
D04 Rad30 UVB	rad30Δ	300	15	XV	115471	115471	SNV	G	A	70	96	70	100
D04 Rad30 UVB	rad30Δ	300	15	XV	236700	236700	SNV	C	T	63	82	63	100
D04 Rad30 UVB	rad30Δ	300	15	XV	295823	295823	SNV	G	A	25	32	55	45.4545
D04 Rad30 UVB	rad30Δ	300	15	XV	377955	377955	SNV	A	G	30	37	63	47.619
D04 Rad30 UVB	rad30Δ	300	15	XV	381640	381640	SNV	A	T	33	46	66	50
D04 Rad30 UVB	rad30Δ	300	15	XV	477500	477500	SNV	G	A	33	46	64	51.5625
D04 Rad30 UVB	rad30Δ	300	15	XV	511120	511120	SNV	G	A	37	46	72	51.3889
D04 Rad30 UVB	rad30Δ	300	15	XV	541373	541373	SNV	C	T	42	57	84	50
D04 Rad30 UVB	rad30Δ	300	15	XV	564535	564535	SNV	G	A	36	50	73	49.3151
D04 Rad30 UVB	rad30Δ	300	15	XV	567194	567194	SNV	G	A	38	52	75	50.6667
D04 Rad30 UVB	rad30Δ	300	15	XV	647525	647525	SNV	G	A	40	55	79	50.6329
D04 Rad30 UVB	rad30Δ	300	15	XV	771385	771385	SNV	G	A	36	43	67	53.7313
D04 Rad30 UVB	rad30Δ	300	15	XV	905267	905267	SNV	C	T	41	50	81	50.6173
D04 Rad30 UVB	rad30Δ	300	15	XV	996329	996329	SNV	C	T	35	43	72	48.6111
D04 Rad30 UVB	rad30Δ	300	15	XV	1003322	1003322	SNV	G	A	31	40	63	49.2063
D04 Rad30 UVB	rad30Δ	300	15	XV	1024441	1024441	SNV	C	T	48	59	86	55.814
D04 Rad30 UVB	rad30Δ	300	15	XV	1028630	1028630	SNV	C	T	36	46	64	56.25
D04 Rad30 UVB	rad30Δ	300	15	XVI	70397	70397	SNV	C	T	39	53	73	53.4247
D04 Rad30 UVB	rad30Δ	300	15	XVI	115010	115010	SNV	G	A	31	41	63	49.2063
D04 Rad30 UVB	rad30Δ	300	15	XVI	156390	156390	SNV	G	A	27	36	60	45
D04 Rad30 UVB	rad30Δ	300	15	XVI	191234	191234	SNV	G	A	31	40	59	52.5424
D04 Rad30 UVB	rad30Δ	300	15	XVI	287256	287257	MNV	AC	TT	27	30	51	52.9412
D04 Rad30 UVB	rad30Δ	300	15	XVI	314691	314691	SNV	C	T	40	55	71	56.338
D04 Rad30 UVB	rad30Δ	300	15	XVI	366346	366346	SNV	T	C	32	42	63	50.7937
D04 Rad30 UVB	rad30Δ	300	15	XVI	415320	415320	SNV	G	A	27	37	54	50
D04 Rad30 UVB	rad30Δ	300	15	XVI	510863	510863	SNV	C	T	25	35	52	48.0769
D04 Rad30 UVB	rad30Δ	300	15	XVI	572543	572543	SNV	G	A	32	46	65	49.2308
D04 Rad30 UVB	rad30Δ	300	15	XVI	602953	602953	SNV	G	A	25	32	49	51.0204
D04 Rad30 UVB	rad30Δ	300	15	XVI	692163	692163	SNV	C	T	38	47	67	56.7164
D04 Rad30 UVB	rad30Δ	300	15	XVI	737669	737669	SNV	C	T	30	40	65	46.1538
D04 Rad30 UVB	rad30Δ	300	15	XVI	757743	757743	SNV	T	A	32	40	66	48.4848
D04 Rad30 UVB	rad30Δ	300	15	XVI	761871	761871	SNV	C	T	35	48	75	46.6667
D04 Rad30 UVB	rad30Δ	300	15	XVI	782464	782464	SNV	C	T	34	41	72	47.2222
D04 Rad30 UVB	rad30Δ	300	15	XVI	787475	787475	SNV	C	T	41	53	73	56.1644
D04 Rad30 UVB	rad30Δ	300	15	XVI	841592	841592	SNV	C	T	34	48	58	58.6207
D04 Rad30 UVB	rad30Δ	300	15	XVI	842788	842789	Insertion	-	T	41	49	65	63.0769
D04 Rad30 UVB	rad30Δ	300	15	XVI	842791	842791	SNV	C	T	43	52	66	65.1515
D04 Rad30 UVB	rad30Δ	300	15	XVI	923193	923193	SNV	C	T	32	43	71	45.0704
D04 Rad30 UVB	rad30Δ	300	15	XVI	932168	932168	SNV	C	T	42	59	79	53.1646
D04 Rad30 UVB	rad30Δ	300	15	XVI	937115	937115	SNV	C	T	32	44	69	46.3768
D05 Rad30 UVB	rad30Δ	300	15	I	15161	15161	SNV	G	A	24	30	53	45.283
D05 Rad30 UVB	rad30Δ	300	15	I	111591	111591	SNV	G	A	36	41	75	48
D05 Rad30 UVB	rad30Δ	300	15	I	123050	123050	SNV	G	A	32	39	58	55.1724
D05 Rad30 UVB	rad30Δ	300	15	I	168928	168928	SNV	G	A	37	46	70	52.8571
D05 Rad30 UVB	rad30Δ	300	15	I	197240	197240	SNV	G	A	25	33	48	52.0833
D05 Rad30 UVB	rad30Δ	300	15	II	32241	32241	SNV	G	A	9	9	15	60
D05 Rad30 UVB	rad30Δ	300	15	II	121012	121012	SNV	G	A	38	51	66	57.5758
D05 Rad30 UVB	rad30Δ	300	15	II	244617	244617	SNV	G	A	35	44	61	57.377
D05 Rad30 UVB	rad30Δ	300	15	II	245727	245727	SNV	G	A	28	41	58	48.2759
D05 Rad30 UVB	rad30Δ	300	15	II	364802	364802	SNV	G	A	21	27	44	47.7273
D05 Rad30 UVB	rad30Δ	300	15	II	367443	367443	SNV	C	T	33	39	55	60
D05 Rad30 UVB	rad30Δ	300	15	II	390180	390180	SNV	C	T	28	39	62	45.1613
D05 Rad30 UVB	rad30Δ	300	15	II	395006	395006	SNV	G	A	23	31	36	63.8889
D05 Rad30 UVB	rad30Δ	300	15	II	447597	447597	SNV	G	A	28	39	59	47.4576
D05 Rad30 UVB	rad30Δ	300	15	II	569129	569129	SNV	T	A	31	42	63	49.2063
D05 Rad30 UVB	rad30Δ	300	15	II	681621	681621	SNV	A	T	53	79	55	96.3636
D05 Rad30 UVB	rad30Δ	300	15	II	727923	727923	SNV	A	G	29	40	57	50.8772
D05 Rad30 UVB	rad30Δ	300	15	II	750553	750553	SNV	C	T	45	55	45	100
D05 Rad30 UVB	rad30Δ	300	15	III	11488	11488	SNV	C	T	27	35	58	46.5517
D05 Rad30 UVB	rad30Δ	300	15	III	23670	23670	SNV	C	T	34	41	68	50
D05 Rad30 UVB	rad30Δ	300	15	III	114402	114402	SNV	G	A	31	41	63	49.2063
D05 Rad30 UVB	rad30Δ	300	15	III	120162	120162	SNV	G	A	29	36	60	48.3333
D05 Rad30 UVB	rad30Δ	300	15	III	202097	202097	SNV	C	T	28	38	50	56
D05 Rad30 UVB	rad30Δ	300	15	III	247256	247256	SNV	C	T	25	32	55	45.4545
D05 Rad30 UVB	rad30Δ	300	15	III	295456	295456	SNV	G	A	29	38	48	60.4167
D05 Rad30 UVB	rad30Δ	300	15	IV	32596	32596	SNV	C	T	33	39	64	51.5625
D05 Rad30 UVB	rad30Δ	300	15	IV	93600	93600	SNV	T	A	22	29	39	56.4103
D05 Rad30 UVB	rad30Δ	300	15	IV	107873	107873	SNV	C	T	23	31	48	47.9167
D05 Rad30 UVB	rad30Δ	300	15	IV	144789	144789	SNV	C	T	26	36	57	45.614
D05 Rad30 UVB	rad30Δ	300	15	IV	181504	181504	SNV	C	T	34	47	54	62.963
D05 Rad30 UVB	rad30Δ	300	15	IV	181581	181581	SNV	C	T	24	34	50	48
D05 Rad30 UVB	rad30Δ	300	15	IV	203181	203181	SNV	C	T	34	46	60	56.6667
D05 Rad30 UVB	rad30Δ	300	15	IV	231353	231353	SNV	C	T	33	44	62	53.2258
D05 Rad30 UVB	rad30Δ	300	15	IV	248398	248398	SNV	T	A	30	35	64	46.875
D05 Rad30 UVB	rad30Δ	300	15	IV	257621	257621	SNV	G	A	26	33	57	45.614
D05 Rad30 UVB	rad30Δ	300	15	IV	492102	492102	SNV	C	T	40	52	70	57.1429
D05 Rad30 UVB	rad30Δ	300	15	IV	589395	589395	SNV	G	A	60	74	62	96.7742
D05 Rad30 UVB	rad30Δ	300	15	IV	593918	593918	SNV	C	T	35	45	67	52.2388
D05 Rad30 UVB	rad30Δ	300	15	IV	621872	621872	SNV	G	A	8	8	17	47.0588
D05 Rad30 UVB	rad30Δ	300	15	IV	691064	691064	SNV	G	A	51	66	51	100
D05 Rad30 UVB	rad30Δ	300	15	IV	703272	703272	SNV	C	A	20	24	43	46.5116
D05 Rad30 UVB	rad30Δ	300	15	IV	733459	733459	SNV	A	T	23	31	37	62.1622
D05 Rad30 UVB	rad30Δ	300	15	IV	740339	740339	SNV	G	A	19	23	40	47.5
D05 Rad30 UVB	rad30Δ	300	15	IV	785287	785288	MNV	CT	TC	68	85	68	100
D05 Rad30 UVB	rad30Δ	300	15	IV	803389	803389	SNV	G	A	26	33	56	46.4286
D05 Rad30 UVB	rad30Δ	300	15	IV	803607	803607	SNV	G	A	26	33	50	52
D05 Rad30 UVB	rad30Δ	300	15	IV	1041023	1041023	SNV	T	C	29	35	60	48.3333
D05 Rad30 UVB	rad30Δ	300	15	IV	1087291	1087292	Insertion	-	T	50	67	50	100
D05 Rad30 UVB	rad30Δ	300	15	IV	1094781	1094781	SNV	C	T	19	27	32	59.375
D05 Rad30 UVB	rad30Δ	300	15	IV	1103132	1103132	SNV	G	A	21	28	45	46.6667
D05 Rad30 UVB	rad30Δ	300	15	IV	1121414	1121414	SNV	G	A	31	43	63	49.2063
D05 Rad30 UVB	rad30Δ	300	15	IV	1124186	1124186	SNV	G	A	36	47	62	58.0645
D05 Rad30 UVB	rad30Δ	300	15	IV	1161329	1161329	SNV	T	A	17	23	33	51.5152
D05 Rad30 UVB	rad30Δ	300	15	IV	1204848	1204848	SNV	G	A	29	41	42	69.0476
D05 Rad30 UVB	rad30Δ	300	15	IV	1233038	1233038	SNV	G	A	26	36	52	50
D05 Rad30 UVB	rad30Δ	300	15	IV	1233043	1233043	SNV	A	G	28	37	55	50.9091
D05 Rad30 UVB	rad30Δ	300	15	IV	1233046	1233046	SNV	T	A	26	35	51	50.9804
D05 Rad30 UVB	rad30Δ	300	15	IV	1307630	1307630	SNV	C	T	32	42	64	50
D05 Rad30 UVB	rad30Δ	300	15	IV	1341057	1341057	SNV	C	T	31	43	60	51.6667
D05 Rad30 UVB	rad30Δ	300	15	IV	1357650	1357650	SNV	T	A	19	30	37	51.3514
D05 Rad30 UVB	rad30Δ	300	15	IV	1431249	1431249	SNV	C	T	27	39	54	50
D05 Rad30 UVB	rad30Δ	300	15	IV	1483803	1483804	MNV	TT	AA	36	51	67	53.7313
D05 Rad30 UVB	rad30Δ	300	15	IV	1497418	1497418	SNV	T	A	33	42	63	52.381
D05 Rad30 UVB	rad30Δ	300	15	IV	1503065	1503065	SNV	G	A	32	40	64	50
D05 Rad30 UVB	rad30Δ	300	15	IV	1515484	1515484	SNV	C	T	36	48	62	58.0645
D05 Rad30 UVB	rad30Δ	300	15	V	86947	86947	SNV	C	T	35	40	64	54.6875
D05 Rad30 UVB	rad30Δ	300	15	V	87067	87068	MNV	CC	TT	35	41	65	53.8462
D05 Rad30 UVB	rad30Δ	300	15	V	129251	129251	SNV	C	T	36	51	70	51.4286
D05 Rad30 UVB	rad30Δ	300	15	V	229402	229402	SNV	G	A	30	35	54	55.5556
D05 Rad30 UVB	rad30Δ	300	15	V	237284	237284	SNV	C	T	22	27	46	47.8261
D05 Rad30 UVB	rad30Δ	300	15	V	251155	251155	SNV	C	A	37	50	70	52.8571
D05 Rad30 UVB	rad30Δ	300	15	V	266362	266362	SNV	G	A	37	43	64	57.8125
D05 Rad30 UVB	rad30Δ	300	15	V	269738	269739	MNV	AG	GA	29	36	62	46.7742
D05 Rad30 UVB	rad30Δ	300	15	V	272096	272096	SNV	C	T	24	29	46	52.1739
D05 Rad30 UVB	rad30Δ	300	15	V	413375	413375	SNV	A	T	20	23	33	60.6061
D05 Rad30 UVB	rad30Δ	300	15	V	413697	413697	SNV	G	A	29	40	50	58
D05 Rad30 UVB	rad30Δ	300	15	V	442390	442390	SNV	C	T	34	41	73	46.5753
D05 Rad30 UVB	rad30Δ	300	15	V	481629	481629	SNV	C	T	39	53	74	52.7027
D05 Rad30 UVB	rad30Δ	300	15	V	490878	490878	SNV	C	T	25	35	51	49.0196
D05 Rad30 UVB	rad30Δ	300	15	V	524030	524030	SNV	C	T	24	33	53	45.283
D05 Rad30 UVB	rad30Δ	300	15	V	533088	533088	SNV	T	A	30	40	57	52.6316
D05 Rad30 UVB	rad30Δ	300	15	V	533289	533289	SNV	T	A	39	50	69	56.5217
D05 Rad30 UVB	rad30Δ	300	15	V	534707	534707	SNV	T	A	23	25	46	50
D05 Rad30 UVB	rad30Δ	300	15	V	538001	538001	SNV	G	A	22	32	42	52.381
D05 Rad30 UVB	rad30Δ	300	15	V	538004	538004	SNV	C	A	21	30	44	47.7273
D05 Rad30 UVB	rad30Δ	300	15	VI	105003	105003	SNV	G	A	24	28	42	57.1429
D05 Rad30 UVB	rad30Δ	300	15	VI	126000	126000	SNV	G	A	33	42	68	48.5294
D05 Rad30 UVB	rad30Δ	300	15	VI	213447	213447	SNV	T	G	35	41	70	50
D05 Rad30 UVB	rad30Δ	300	15	VI	219152	219152	SNV	G	A	24	29	49	48.9796
D05 Rad30 UVB	rad30Δ	300	15	VI	236403	236403	SNV	C	T	31	38	61	50.8197
D05 Rad30 UVB	rad30Δ	300	15	VI	244446	244446	SNV	G	A	28	35	53	52.8302
D05 Rad30 UVB	rad30Δ	300	15	VI	254724	254724	SNV	T	C	33	41	54	61.1111
D05 Rad30 UVB	rad30Δ	300	15	VII	1406	1406	SNV	T	A	53	67	53	100
D05 Rad30 UVB	rad30Δ	300	15	VII	10716	10716	SNV	C	T	26	37	45	57.7778
D05 Rad30 UVB	rad30Δ	300	15	VII	62294	62294	SNV	C	T	46	57	47	97.8723
D05 Rad30 UVB	rad30Δ	300	15	VII	74067	74067	SNV	G	A	26	35	45	57.7778
D05 Rad30 UVB	rad30Δ	300	15	VII	87264	87264	SNV	C	T	55	67	55	100
D05 Rad30 UVB	rad30Δ	300	15	VII	151350	151350	SNV	G	A	33	39	68	48.5294
D05 Rad30 UVB	rad30Δ	300	15	VII	180060	180060	SNV	T	A	37	47	67	55.2239
D05 Rad30 UVB	rad30Δ	300	15	VII	206739	206739	SNV	C	T	40	55	40	100
D05 Rad30 UVB	rad30Δ	300	15	VII	209129	209129	SNV	G	A	30	42	52	57.6923
D05 Rad30 UVB	rad30Δ	300	15	VII	265569	265569	SNV	G	A	52	68	52	100
D05 Rad30 UVB	rad30Δ	300	15	VII	303201	303201	SNV	C	T	58	74	58	100
D05 Rad30 UVB	rad30Δ	300	15	VII	329468	329468	SNV	G	A	30	39	62	48.3871
D05 Rad30 UVB	rad30Δ	300	15	VII	330287	330287	SNV	G	A	27	37	54	50
D05 Rad30 UVB	rad30Δ	300	15	VII	356255	356255	SNV	C	A	34	39	34	100
D05 Rad30 UVB	rad30Δ	300	15	VII	394858	394858	SNV	G	A	25	32	50	50
D05 Rad30 UVB	rad30Δ	300	15	VII	423547	423547	SNV	G	A	35	47	69	50.7246
D05 Rad30 UVB	rad30Δ	300	15	VII	448033	448033	SNV	G	A	38	48	64	59.375
D05 Rad30 UVB	rad30Δ	300	15	VII	469465	469465	SNV	C	T	20	24	37	54.0541
D05 Rad30 UVB	rad30Δ	300	15	VII	494736	494736	SNV	G	A	36	47	72	50
D05 Rad30 UVB	rad30Δ	300	15	VII	502520	502520	SNV	C	T	26	39	50	52
D05 Rad30 UVB	rad30Δ	300	15	VII	503746	503746	SNV	C	T	30	40	57	52.6316
D05 Rad30 UVB	rad30Δ	300	15	VII	503851	503851	SNV	C	T	31	40	68	45.5882
D05 Rad30 UVB	rad30Δ	300	15	VII	710808	710808	SNV	C	T	24	29	48	50
D05 Rad30 UVB	rad30Δ	300	15	VII	729732	729732	SNV	G	A	23	29	48	47.9167
D05 Rad30 UVB	rad30Δ	300	15	VII	731195	731196	Insertion	-	C	30	35	56	53.5714
D05 Rad30 UVB	rad30Δ	300	15	VII	731200	731200	SNV	C	T	33	38	58	56.8966
D05 Rad30 UVB	rad30Δ	300	15	VII	754899	754899	SNV	G	A	27	30	49	55.102
D05 Rad30 UVB	rad30Δ	300	15	VII	885879	885879	SNV	C	T	32	44	63	50.7937
D05 Rad30 UVB	rad30Δ	300	15	VII	903712	903712	SNV	G	T	57	67	57	100
D05 Rad30 UVB	rad30Δ	300	15	VII	908684	908684	SNV	C	T	31	38	68	45.5882
D05 Rad30 UVB	rad30Δ	300	15	VII	951803	951803	SNV	C	T	20	26	41	48.7805
D05 Rad30 UVB	rad30Δ	300	15	VII	952392	952392	SNV	G	A	28	35	50	56
D05 Rad30 UVB	rad30Δ	300	15	VII	960547	960547	SNV	C	T	23	30	49	46.9388
D05 Rad30 UVB	rad30Δ	300	15	VII	977924	977924	SNV	C	T	20	27	40	50
D05 Rad30 UVB	rad30Δ	300	15	VII	1069614	1069614	SNV	G	A	30	33	59	50.8475
D05 Rad30 UVB	rad30Δ	300	15	VII	1076966	1076966	SNV	G	A	29	37	59	49.1525
D05 Rad30 UVB	rad30Δ	300	15	VIII	15354	15354	SNV	G	A	28	38	58	48.2759
D05 Rad30 UVB	rad30Δ	300	15	VIII	56882	56882	SNV	C	T	31	36	58	53.4483
D05 Rad30 UVB	rad30Δ	300	15	VIII	106417	106417	SNV	C	T	33	40	72	45.8333
D05 Rad30 UVB	rad30Δ	300	15	VIII	135672	135672	SNV	T	A	34	45	67	50.7463
D05 Rad30 UVB	rad30Δ	300	15	VIII	145689	145689	SNV	C	T	34	43	58	58.6207
D05 Rad30 UVB	rad30Δ	300	15	VIII	183847	183847	SNV	T	A	21	27	44	47.7273
D05 Rad30 UVB	rad30Δ	300	15	VIII	193140	193140	SNV	C	A	25	32	49	51.0204
D05 Rad30 UVB	rad30Δ	300	15	VIII	195120	195120	SNV	C	T	49	62	49	100
D05 Rad30 UVB	rad30Δ	300	15	VIII	243541	243541	SNV	T	G	33	44	66	50
D05 Rad30 UVB	rad30Δ	300	15	VIII	243749	243749	SNV	C	T	31	46	66	46.9697
D05 Rad30 UVB	rad30Δ	300	15	VIII	268155	268155	SNV	C	A	35	50	56	62.5
D05 Rad30 UVB	rad30Δ	300	15	VIII	268165	268165	SNV	T	A	36	52	58	62.069
D05 Rad30 UVB	rad30Δ	300	15	VIII	272159	272160	MNV	CA	AT	24	30	53	45.283
D05 Rad30 UVB	rad30Δ	300	15	VIII	281623	281623	SNV	G	T	40	52	73	54.7945
D05 Rad30 UVB	rad30Δ	300	15	VIII	334633	334633	SNV	G	A	41	54	72	56.9444
D05 Rad30 UVB	rad30Δ	300	15	VIII	391753..391754	391753..391754	Replacement	AA	T	19	28	39	48.7179
D05 Rad30 UVB	rad30Δ	300	15	VIII	399440	399440	SNV	G	A	27	35	59	45.7627
D05 Rad30 UVB	rad30Δ	300	15	VIII	464461	464461	SNV	C	T	28	32	54	51.8519
D05 Rad30 UVB	rad30Δ	300	15	VIII	473625	473625	SNV	C	T	32	46	53	60.3774
D05 Rad30 UVB	rad30Δ	300	15	VIII	482554	482554	SNV	G	A	24	31	44	54.5455
D05 Rad30 UVB	rad30Δ	300	15	VIII	509283	509283	SNV	C	T	19	26	32	59.375
D05 Rad30 UVB	rad30Δ	300	15	VIII	519506	519506	SNV	C	T	31	37	62	50
D05 Rad30 UVB	rad30Δ	300	15	IX	51476	51476	SNV	A	T	64	77	64	100
D05 Rad30 UVB	rad30Δ	300	15	IX	96988	96988	SNV	T	A	53	68	54	98.1481
D05 Rad30 UVB	rad30Δ	300	15	IX	127841	127841	SNV	G	A	31	40	53	58.4906
D05 Rad30 UVB	rad30Δ	300	15	IX	131838	131838	SNV	C	T	36	49	64	56.25
D05 Rad30 UVB	rad30Δ	300	15	IX	206672	206672	SNV	G	A	18	20	40	45
D05 Rad30 UVB	rad30Δ	300	15	IX	322665	322665	SNV	T	A	32	38	58	55.1724
D05 Rad30 UVB	rad30Δ	300	15	IX	354434	354434	SNV	A	G	27	37	58	46.5517
D05 Rad30 UVB	rad30Δ	300	15	IX	386559	386559	SNV	C	T	35	48	65	53.8462
D05 Rad30 UVB	rad30Δ	300	15	X	104937	104937	SNV	T	A	24	33	49	48.9796
D05 Rad30 UVB	rad30Δ	300	15	X	114425	114425	SNV	G	A	34	42	51	66.6667
D05 Rad30 UVB	rad30Δ	300	15	X	119724	119724	SNV	G	A	18	22	39	46.1538
D05 Rad30 UVB	rad30Δ	300	15	X	123587	123587	SNV	C	T	32	43	52	61.5385
D05 Rad30 UVB	rad30Δ	300	15	X	158959	158959	SNV	C	T	28	37	55	50.9091
D05 Rad30 UVB	rad30Δ	300	15	X	215715	215715	SNV	G	A	37	48	59	62.7119
D05 Rad30 UVB	rad30Δ	300	15	X	231783	231783	SNV	C	T	40	52	66	60.6061
D05 Rad30 UVB	rad30Δ	300	15	X	235568	235568	SNV	G	A	37	48	67	55.2239
D05 Rad30 UVB	rad30Δ	300	15	X	374775	374775	SNV	C	T	36	43	54	66.6667
D05 Rad30 UVB	rad30Δ	300	15	X	383138	383138	SNV	G	T	42	44	92	45.6522
D05 Rad30 UVB	rad30Δ	300	15	X	405165	405165	SNV	T	A	22	28	46	47.8261
D05 Rad30 UVB	rad30Δ	300	15	X	410594	410594	SNV	G	A	31	42	67	46.2687
D05 Rad30 UVB	rad30Δ	300	15	X	412710	412710	SNV	G	A	33	38	72	45.8333
D05 Rad30 UVB	rad30Δ	300	15	X	455680	455680	SNV	A	G	30	36	66	45.4545
D05 Rad30 UVB	rad30Δ	300	15	X	538430	538430	SNV	C	T	21	28	46	45.6522
D05 Rad30 UVB	rad30Δ	300	15	X	597984	597984	SNV	G	A	29	37	61	47.541
D05 Rad30 UVB	rad30Δ	300	15	X	670938	670938	SNV	C	T	38	49	65	58.4615
D05 Rad30 UVB	rad30Δ	300	15	X	675222	675222	SNV	C	T	28	34	62	45.1613
D05 Rad30 UVB	rad30Δ	300	15	XI	28003	28003	SNV	G	A	48	59	48	100
D05 Rad30 UVB	rad30Δ	300	15	XI	42656	42656	SNV	C	T	60	80	60	100
D05 Rad30 UVB	rad30Δ	300	15	XI	47162	47162	SNV	G	T	63	84	63	100
D05 Rad30 UVB	rad30Δ	300	15	XI	60985	60985	SNV	C	T	60	83	60	100
D05 Rad30 UVB	rad30Δ	300	15	XI	96212	96212	SNV	G	A	70	94	71	98.5915
D05 Rad30 UVB	rad30Δ	300	15	XI	124269	124269	SNV	G	A	23	26	42	54.7619
D05 Rad30 UVB	rad30Δ	300	15	XI	144694	144694	SNV	A	T	57	66	57	100
D05 Rad30 UVB	rad30Δ	300	15	XI	144698	144698	SNV	G	A	54	63	54	100
D05 Rad30 UVB	rad30Δ	300	15	XI	184167	184167	SNV	A	T	60	77	60	100
D05 Rad30 UVB	rad30Δ	300	15	XI	260706	260707	MNV	CT	TA	46	58	46	100
D05 Rad30 UVB	rad30Δ	300	15	XI	281506	281506	SNV	C	T	55	70	55	100
D05 Rad30 UVB	rad30Δ	300	15	XI	287509	287509	SNV	G	A	55	72	55	100
D05 Rad30 UVB	rad30Δ	300	15	XI	440557	440557	SNV	G	A	31	39	61	50.8197
D05 Rad30 UVB	rad30Δ	300	15	XI	521116	521116	SNV	A	G	44	60	45	97.7778
D05 Rad30 UVB	rad30Δ	300	15	XI	521524	521524	SNV	G	A	60	79	60	100
D05 Rad30 UVB	rad30Δ	300	15	XI	572056	572056	SNV	G	A	60	73	60	100
D05 Rad30 UVB	rad30Δ	300	15	XI	661061	661061	SNV	G	A	61	85	62	98.3871
D05 Rad30 UVB	rad30Δ	300	15	XI	661620	661620	SNV	T	A	33	40	34	97.0588
D05 Rad30 UVB	rad30Δ	300	15	XII	30296	30296	SNV	T	C	23	30	47	48.9362
D05 Rad30 UVB	rad30Δ	300	15	XII	59540	59540	SNV	G	A	41	55	64	64.0625
D05 Rad30 UVB	rad30Δ	300	15	XII	63415	63415	SNV	G	A	24	31	50	48
D05 Rad30 UVB	rad30Δ	300	15	XII	241882	241882	SNV	T	C	24	30	53	45.283
D05 Rad30 UVB	rad30Δ	300	15	XII	246466	246466	SNV	G	A	34	43	61	55.7377
D05 Rad30 UVB	rad30Δ	300	15	XII	366639	366639	SNV	G	A	38	46	64	59.375
D05 Rad30 UVB	rad30Δ	300	15	XII	374162	374162	SNV	G	A	27	34	52	51.9231
D05 Rad30 UVB	rad30Δ	300	15	XII	377604	377605	Insertion	-	T	33	45	69	47.8261
D05 Rad30 UVB	rad30Δ	300	15	XII	403237	403237	SNV	G	A	30	38	59	50.8475
D05 Rad30 UVB	rad30Δ	300	15	XII	416424	416424	SNV	G	A	29	39	63	46.0317
D05 Rad30 UVB	rad30Δ	300	15	XII	428097	428097	SNV	C	T	30	36	54	55.5556
D05 Rad30 UVB	rad30Δ	300	15	XII	521406	521406	SNV	G	A	28	39	60	46.6667
D05 Rad30 UVB	rad30Δ	300	15	XII	545580	545580	SNV	C	T	41	55	59	69.4915
D05 Rad30 UVB	rad30Δ	300	15	XII	620213	620213	SNV	T	A	27	34	56	48.2143
D05 Rad30 UVB	rad30Δ	300	15	XII	686055	686055	SNV	G	A	65	84	65	100
D05 Rad30 UVB	rad30Δ	300	15	XII	771914	771914	SNV	T	A	25	35	47	53.1915
D05 Rad30 UVB	rad30Δ	300	15	XII	778530	778530	SNV	G	T	28	33	54	51.8519
D05 Rad30 UVB	rad30Δ	300	15	XII	828385	828385	SNV	C	T	56	71	56	100
D05 Rad30 UVB	rad30Δ	300	15	XII	855530	855530	SNV	A	G	44	58	44	100
D05 Rad30 UVB	rad30Δ	300	15	XII	912339	912339	SNV	G	A	39	52	39	100
D05 Rad30 UVB	rad30Δ	300	15	XII	1006146	1006146	SNV	G	T	24	31	45	53.3333
D05 Rad30 UVB	rad30Δ	300	15	XII	1019801	1019801	SNV	G	A	32	39	57	56.1404
D05 Rad30 UVB	rad30Δ	300	15	XII	1040898	1040898	SNV	G	A	52	65	52	100
D05 Rad30 UVB	rad30Δ	300	15	XII	1045669	1045669	SNV	G	A	58	75	58	100
D05 Rad30 UVB	rad30Δ	300	15	XIII	21244	21244	SNV	G	A	30	38	64	46.875
D05 Rad30 UVB	rad30Δ	300	15	XIII	29206	29206	SNV	G	A	52	71	52	100
D05 Rad30 UVB	rad30Δ	300	15	XIII	47250	47250	SNV	C	T	63	79	63	100
D05 Rad30 UVB	rad30Δ	300	15	XIII	75001	75001	SNV	G	A	27	31	47	57.4468
D05 Rad30 UVB	rad30Δ	300	15	XIII	148476	148476	SNV	G	A	26	44	54	48.1481
D05 Rad30 UVB	rad30Δ	300	15	XIII	160315	160315	SNV	A	C	26	30	52	50
D05 Rad30 UVB	rad30Δ	300	15	XIII	253603	253603	SNV	C	T	36	48	63	57.1429
D05 Rad30 UVB	rad30Δ	300	15	XIII	280689	280689	SNV	C	T	29	39	63	46.0317
D05 Rad30 UVB	rad30Δ	300	15	XIII	385099	385099	SNV	G	T	31	37	60	51.6667
D05 Rad30 UVB	rad30Δ	300	15	XIII	404687	404687	SNV	G	A	19	25	38	50
D05 Rad30 UVB	rad30Δ	300	15	XIII	404996	404996	SNV	G	A	26	37	56	46.4286
D05 Rad30 UVB	rad30Δ	300	15	XIII	414087	414087	SNV	C	T	39	54	39	100
D05 Rad30 UVB	rad30Δ	300	15	XIII	500071	500071	SNV	G	A	24	30	50	48
D05 Rad30 UVB	rad30Δ	300	15	XIII	547464	547464	SNV	T	A	26	34	46	56.5217
D05 Rad30 UVB	rad30Δ	300	15	XIII	658492	658492	SNV	C	T	34	40	66	51.5152
D05 Rad30 UVB	rad30Δ	300	15	XIII	707602	707602	SNV	C	T	41	56	43	95.3488
D05 Rad30 UVB	rad30Δ	300	15	XIII	717683	717683	SNV	C	T	26	30	49	53.0612
D05 Rad30 UVB	rad30Δ	300	15	XIII	806002	806002	SNV	C	T	32	42	56	57.1429
D05 Rad30 UVB	rad30Δ	300	15	XIII	807001	807001	SNV	T	A	27	32	53	50.9434
D05 Rad30 UVB	rad30Δ	300	15	XIII	830860	830860	SNV	A	T	29	36	50	58
D05 Rad30 UVB	rad30Δ	300	15	XIII	910833	910833	SNV	T	A	23	27	51	45.098
D05 Rad30 UVB	rad30Δ	300	15	XIV	61416	61416	SNV	G	A	60	79	60	100
D05 Rad30 UVB	rad30Δ	300	15	XIV	118701	118701	SNV	C	A	46	56	46	100
D05 Rad30 UVB	rad30Δ	300	15	XIV	126548	126548	SNV	T	A	31	40	61	50.8197
D05 Rad30 UVB	rad30Δ	300	15	XIV	374438	374438	SNV	C	A	37	50	37	100
D05 Rad30 UVB	rad30Δ	300	15	XIV	400772	400772	SNV	G	A	60	76	60	100
D05 Rad30 UVB	rad30Δ	300	15	XIV	440129	440129	SNV	G	A	60	71	60	100
D05 Rad30 UVB	rad30Δ	300	15	XIV	440248	440248	SNV	A	T	49	66	49	100
D05 Rad30 UVB	rad30Δ	300	15	XIV	515553	515553	SNV	C	T	24	31	46	52.1739
D05 Rad30 UVB	rad30Δ	300	15	XIV	575614	575614	SNV	G	A	26	36	53	49.0566
D05 Rad30 UVB	rad30Δ	300	15	XIV	603408	603408	SNV	G	A	38	49	75	50.6667
D05 Rad30 UVB	rad30Δ	300	15	XIV	611668	611668	SNV	G	A	28	39	52	53.8462
D05 Rad30 UVB	rad30Δ	300	15	XIV	641652	641652	SNV	A	T	31	43	53	58.4906
D05 Rad30 UVB	rad30Δ	300	15	XIV	673148	673148	SNV	G	A	25	30	48	52.0833
D05 Rad30 UVB	rad30Δ	300	15	XIV	675677	675677	SNV	T	C	31	46	55	56.3636
D05 Rad30 UVB	rad30Δ	300	15	XIV	726131	726131	SNV	T	A	57	71	62	91.9355
D05 Rad30 UVB	rad30Δ	300	15	XIV	760862	760862	SNV	C	T	52	69	55	94.5455
D05 Rad30 UVB	rad30Δ	300	15	XIV	763015	763015	SNV	G	A	62	76	62	100
D05 Rad30 UVB	rad30Δ	300	15	XV	124630	124630	SNV	G	A	49	63	49	100
D05 Rad30 UVB	rad30Δ	300	15	XV	125741	125741	SNV	C	T	65	79	65	100
D05 Rad30 UVB	rad30Δ	300	15	XV	170085	170085	SNV	C	T	28	32	58	48.2759
D05 Rad30 UVB	rad30Δ	300	15	XV	185042	185042	SNV	C	T	65	88	65	100
D05 Rad30 UVB	rad30Δ	300	15	XV	375387	375387	SNV	G	A	25	29	51	49.0196
D05 Rad30 UVB	rad30Δ	300	15	XV	429966	429966	SNV	C	T	30	37	51	58.8235
D05 Rad30 UVB	rad30Δ	300	15	XV	430023	430023	SNV	C	T	28	40	50	56
D05 Rad30 UVB	rad30Δ	300	15	XV	531687	531687	SNV	A	T	24	28	51	47.0588
D05 Rad30 UVB	rad30Δ	300	15	XV	543334	543334	SNV	G	A	29	35	64	45.3125
D05 Rad30 UVB	rad30Δ	300	15	XV	685822	685822	SNV	G	T	59	76	59	100
D05 Rad30 UVB	rad30Δ	300	15	XV	714093	714093	SNV	C	T	50	69	50	100
D05 Rad30 UVB	rad30Δ	300	15	XV	736368	736368	SNV	G	T	23	27	44	52.2727
D05 Rad30 UVB	rad30Δ	300	15	XV	811359	811359	SNV	T	C	28	36	55	50.9091
D05 Rad30 UVB	rad30Δ	300	15	XV	866265	866265	SNV	G	A	35	48	67	52.2388
D05 Rad30 UVB	rad30Δ	300	15	XV	1078132	1078132	SNV	C	T	35	46	35	100
D05 Rad30 UVB	rad30Δ	300	15	XV	1078152	1078152	SNV	C	T	34	47	34	100
D05 Rad30 UVB	rad30Δ	300	15	XVI	64731	64731	SNV	G	T	36	47	60	60
D05 Rad30 UVB	rad30Δ	300	15	XVI	84817	84817	SNV	G	A	31	40	47	65.9574
D05 Rad30 UVB	rad30Δ	300	15	XVI	122838	122838	SNV	G	A	63	84	64	98.4375
D05 Rad30 UVB	rad30Δ	300	15	XVI	131709	131709	SNV	C	T	34	43	64	53.125
D05 Rad30 UVB	rad30Δ	300	15	XVI	160400	160400	SNV	G	A	23	31	36	63.8889
D05 Rad30 UVB	rad30Δ	300	15	XVI	213934	213934	SNV	C	T	27	32	51	52.9412
D05 Rad30 UVB	rad30Δ	300	15	XVI	240501	240501	SNV	G	A	32	41	63	50.7937
D05 Rad30 UVB	rad30Δ	300	15	XVI	329058	329058	SNV	G	A	28	33	53	52.8302
D05 Rad30 UVB	rad30Δ	300	15	XVI	361754	361754	SNV	A	G	22	32	41	53.6585
D05 Rad30 UVB	rad30Δ	300	15	XVI	379135	379136	Insertion	-	T	23	30	48	47.9167
D05 Rad30 UVB	rad30Δ	300	15	XVI	399242	399242	SNV	C	T	24	31	47	51.0638
D05 Rad30 UVB	rad30Δ	300	15	XVI	408991	408991	SNV	G	A	25	30	50	50
D05 Rad30 UVB	rad30Δ	300	15	XVI	410078	410078	SNV	G	A	29	44	58	50
D05 Rad30 UVB	rad30Δ	300	15	XVI	436927	436927	SNV	G	A	19	26	41	46.3415
D05 Rad30 UVB	rad30Δ	300	15	XVI	472023	472023	SNV	C	T	28	35	54	51.8519
D05 Rad30 UVB	rad30Δ	300	15	XVI	501927	501927	SNV	G	A	24	32	49	48.9796
D05 Rad30 UVB	rad30Δ	300	15	XVI	556267	556267	SNV	C	T	36	44	53	67.9245
D05 Rad30 UVB	rad30Δ	300	15	XVI	557119	557119	SNV	G	T	36	41	62	58.0645
D05 Rad30 UVB	rad30Δ	300	15	XVI	581494	581494	SNV	C	T	21	28	38	55.2632
D05 Rad30 UVB	rad30Δ	300	15	XVI	588133	588133	SNV	G	A	30	38	65	46.1538
D05 Rad30 UVB	rad30Δ	300	15	XVI	589055	589055	SNV	G	A	26	35	49	53.0612
D05 Rad30 UVB	rad30Δ	300	15	XVI	708865	708865	SNV	G	A	40	50	40	100
D05 Rad30 UVB	rad30Δ	300	15	XVI	711406	711406	SNV	G	T	25	36	50	50
D05 Rad30 UVB	rad30Δ	300	15	XVI	726475	726475	SNV	C	T	32	39	56	57.1429
D05 Rad30 UVB	rad30Δ	300	15	XVI	739578	739578	SNV	C	T	26	31	50	52
D05 Rad30 UVB	rad30Δ	300	15	XVI	739581	739581	SNV	C	T	26	31	50	52
D05 Rad30 UVB	rad30Δ	300	15	XVI	793040	793040	SNV	C	T	59	74	59	100
D05 Rad30 UVB	rad30Δ	300	15	XVI	812247	812247	SNV	C	A	21	27	44	47.7273
D05 Rad30 UVB	rad30Δ	300	15	XVI	841599	841599	SNV	A	T	30	36	61	49.1803
D05 Rad30 UVB	rad30Δ	300	15	XVI	874538	874538	SNV	G	A	29	35	54	53.7037
D05 Rad30 UVB	rad30Δ	300	15	XVI	905578	905578	SNV	C	T	25	33	44	56.8182
D07 Rad30 UVB	rad30Δ	300	15	I	18377	18378	MNV	CT	TG	23	30	45	51.1111
D07 Rad30 UVB	rad30Δ	300	15	I	33176	33176	SNV	G	A	61	80	61	100
D07 Rad30 UVB	rad30Δ	300	15	I	81318	81318	SNV	G	A	31	37	44	70.4545
D07 Rad30 UVB	rad30Δ	300	15	I	230183	230183	Deletion	G	-	7	7	15	46.6667
D07 Rad30 UVB	rad30Δ	300	15	I	230187	230187	SNV	T	G	7	7	14	50
D07 Rad30 UVB	rad30Δ	300	15	I	230190	230191	Insertion	-	T	7	7	14	50
D07 Rad30 UVB	rad30Δ	300	15	I	230196	230196	Deletion	G	-	7	7	14	50
D07 Rad30 UVB	rad30Δ	300	15	II	93500	93500	SNV	G	A	22	29	48	45.8333
D07 Rad30 UVB	rad30Δ	300	15	II	104119	104119	SNV	G	A	36	40	67	53.7313
D07 Rad30 UVB	rad30Δ	300	15	II	127418	127418	SNV	A	G	22	32	41	53.6585
D07 Rad30 UVB	rad30Δ	300	15	II	138247	138247	SNV	G	A	21	29	42	50
D07 Rad30 UVB	rad30Δ	300	15	II	149083	149084	MNV	GG	AA	17	20	36	47.2222
D07 Rad30 UVB	rad30Δ	300	15	II	170500	170501	Insertion	-	T	32	38	59	54.2373
D07 Rad30 UVB	rad30Δ	300	15	II	170506	170506	SNV	C	A	34	42	54	62.963
D07 Rad30 UVB	rad30Δ	300	15	II	321454	321454	SNV	G	A	18	26	39	46.1538
D07 Rad30 UVB	rad30Δ	300	15	II	322114	322114	SNV	G	A	29	39	45	64.4444
D07 Rad30 UVB	rad30Δ	300	15	II	527361	527361	SNV	G	A	41	52	41	100
D07 Rad30 UVB	rad30Δ	300	15	II	556616	556616	SNV	C	T	56	71	56	100
D07 Rad30 UVB	rad30Δ	300	15	II	593508	593508	SNV	A	C	23	30	50	46
D07 Rad30 UVB	rad30Δ	300	15	II	737248	737248	SNV	C	T	36	45	58	62.069
D07 Rad30 UVB	rad30Δ	300	15	III	67283	67284	MNV	CT	TA	24	29	48	50
D07 Rad30 UVB	rad30Δ	300	15	III	178582	178582	SNV	G	T	31	40	56	55.3571
D07 Rad30 UVB	rad30Δ	300	15	III	181672	181672	SNV	C	T	26	32	54	48.1481
D07 Rad30 UVB	rad30Δ	300	15	III	187105	187105	SNV	C	T	23	29	40	57.5
D07 Rad30 UVB	rad30Δ	300	15	III	188042	188042	SNV	T	A	23	31	48	47.9167
D07 Rad30 UVB	rad30Δ	300	15	III	192520	192520	SNV	T	A	25	33	45	55.5556
D07 Rad30 UVB	rad30Δ	300	15	III	261804	261804	SNV	G	A	23	32	49	46.9388
D07 Rad30 UVB	rad30Δ	300	15	III	279845	279845	SNV	A	G	26	36	49	53.0612
D07 Rad30 UVB	rad30Δ	300	15	III	292660	292660	SNV	C	T	21	28	44	47.7273
D07 Rad30 UVB	rad30Δ	300	15	IV	33613	33613	SNV	C	A	25	33	44	56.8182
D07 Rad30 UVB	rad30Δ	300	15	IV	62016	62016	SNV	C	T	25	34	50	50
D07 Rad30 UVB	rad30Δ	300	15	IV	164623	164623	SNV	C	T	22	26	44	50
D07 Rad30 UVB	rad30Δ	300	15	IV	197606	197606	SNV	G	A	26	33	57	45.614
D07 Rad30 UVB	rad30Δ	300	15	IV	209362	209362	SNV	G	A	25	32	52	48.0769
D07 Rad30 UVB	rad30Δ	300	15	IV	212044	212044	SNV	C	T	23	32	43	53.4884
D07 Rad30 UVB	rad30Δ	300	15	IV	223700	223700	SNV	G	A	21	26	44	47.7273
D07 Rad30 UVB	rad30Δ	300	15	IV	243032	243032	SNV	C	T	28	38	56	50
D07 Rad30 UVB	rad30Δ	300	15	IV	265070	265070	SNV	G	T	19	26	39	48.7179
D07 Rad30 UVB	rad30Δ	300	15	IV	274110	274110	SNV	G	A	30	40	53	56.6038
D07 Rad30 UVB	rad30Δ	300	15	IV	287015	287015	SNV	C	T	18	22	37	48.6486
D07 Rad30 UVB	rad30Δ	300	15	IV	333300	333300	SNV	C	T	33	42	56	58.9286
D07 Rad30 UVB	rad30Δ	300	15	IV	346112	346112	SNV	T	C	28	36	44	63.6364
D07 Rad30 UVB	rad30Δ	300	15	IV	374615	374615	SNV	A	G	19	24	40	47.5
D07 Rad30 UVB	rad30Δ	300	15	IV	374644	374644	SNV	C	T	19	25	33	57.5758
D07 Rad30 UVB	rad30Δ	300	15	IV	382373	382373	SNV	G	A	22	32	35	62.8571
D07 Rad30 UVB	rad30Δ	300	15	IV	463615	463615	SNV	C	A	26	35	54	48.1481
D07 Rad30 UVB	rad30Δ	300	15	IV	478061	478061	SNV	G	T	34	41	55	61.8182
D07 Rad30 UVB	rad30Δ	300	15	IV	497518	497518	SNV	G	A	29	40	52	55.7692
D07 Rad30 UVB	rad30Δ	300	15	IV	544493	544493	SNV	G	A	40	50	41	97.561
D07 Rad30 UVB	rad30Δ	300	15	IV	685176	685176	SNV	A	G	30	43	53	56.6038
D07 Rad30 UVB	rad30Δ	300	15	IV	712397	712397	SNV	C	T	21	31	46	45.6522
D07 Rad30 UVB	rad30Δ	300	15	IV	977290	977290	SNV	G	A	19	26	31	61.2903
D07 Rad30 UVB	rad30Δ	300	15	IV	1089233	1089233	SNV	C	T	32	41	61	52.459
D07 Rad30 UVB	rad30Δ	300	15	IV	1182579	1182579	SNV	G	A	21	25	21	100
D07 Rad30 UVB	rad30Δ	300	15	IV	1219529	1219529	SNV	G	A	25	32	50	50
D07 Rad30 UVB	rad30Δ	300	15	IV	1328035	1328035	SNV	A	G	20	24	42	47.619
D07 Rad30 UVB	rad30Δ	300	15	V	12393	12393	SNV	G	A	27	33	46	58.6957
D07 Rad30 UVB	rad30Δ	300	15	V	66503	66503	SNV	C	T	27	33	53	50.9434
D07 Rad30 UVB	rad30Δ	300	15	V	185517	185517	SNV	C	T	21	25	41	51.2195
D07 Rad30 UVB	rad30Δ	300	15	V	265876	265876	SNV	G	A	38	50	58	65.5172
D07 Rad30 UVB	rad30Δ	300	15	V	298350	298350	SNV	C	T	30	37	46	65.2174
D07 Rad30 UVB	rad30Δ	300	15	V	327826	327826	SNV	T	C	30	35	60	50
D07 Rad30 UVB	rad30Δ	300	15	V	343512	343512	SNV	G	A	29	36	54	53.7037
D07 Rad30 UVB	rad30Δ	300	15	V	369036	369036	SNV	G	A	32	38	59	54.2373
D07 Rad30 UVB	rad30Δ	300	15	V	420171	420171	SNV	C	T	24	30	42	57.1429
D07 Rad30 UVB	rad30Δ	300	15	V	441911	441911	SNV	G	A	19	25	36	52.7778
D07 Rad30 UVB	rad30Δ	300	15	V	469605	469605	SNV	C	T	24	27	46	52.1739
D07 Rad30 UVB	rad30Δ	300	15	V	498628	498628	SNV	C	T	24	33	52	46.1538
D07 Rad30 UVB	rad30Δ	300	15	V	510342	510342	SNV	C	T	15	19	27	55.5556
D07 Rad30 UVB	rad30Δ	300	15	VI	65420	65420	SNV	C	T	28	38	47	59.5745
D07 Rad30 UVB	rad30Δ	300	15	VI	98931	98931	SNV	G	A	17	21	37	45.9459
D07 Rad30 UVB	rad30Δ	300	15	VI	125852	125852	SNV	A	G	26	33	49	53.0612
D07 Rad30 UVB	rad30Δ	300	15	VI	152398	152398	SNV	C	T	29	38	61	47.541
D07 Rad30 UVB	rad30Δ	300	15	VI	181510	181510	SNV	G	A	24	34	43	55.814
D07 Rad30 UVB	rad30Δ	300	15	VII	49659	49659	SNV	C	T	26	34	49	53.0612
D07 Rad30 UVB	rad30Δ	300	15	VII	61414	61414	SNV	G	T	42	57	43	97.6744
D07 Rad30 UVB	rad30Δ	300	15	VII	72343	72343	SNV	A	T	32	44	53	60.3774
D07 Rad30 UVB	rad30Δ	300	15	VII	148038	148038	SNV	G	A	23	28	40	57.5
D07 Rad30 UVB	rad30Δ	300	15	VII	180338	180338	SNV	G	A	24	28	49	48.9796
D07 Rad30 UVB	rad30Δ	300	15	VII	332004	332004	SNV	C	A	35	49	71	49.2958
D07 Rad30 UVB	rad30Δ	300	15	VII	433730	433730	SNV	T	A	21	29	44	47.7273
D07 Rad30 UVB	rad30Δ	300	15	VII	443992	443992	SNV	C	T	22	26	47	46.8085
D07 Rad30 UVB	rad30Δ	300	15	VII	460918	460918	SNV	C	T	37	46	60	61.6667
D07 Rad30 UVB	rad30Δ	300	15	VII	486818	486818	SNV	C	T	24	33	46	52.1739
D07 Rad30 UVB	rad30Δ	300	15	VII	553113	553113	SNV	C	T	25	32	49	51.0204
D07 Rad30 UVB	rad30Δ	300	15	VII	655485	655485	SNV	C	T	53	60	53	100
D07 Rad30 UVB	rad30Δ	300	15	VII	802361	802361	SNV	G	T	16	17	34	47.0588
D07 Rad30 UVB	rad30Δ	300	15	VII	863031	863031	SNV	G	A	31	43	53	58.4906
D07 Rad30 UVB	rad30Δ	300	15	VII	896391	896391	SNV	C	T	51	65	52	98.0769
D07 Rad30 UVB	rad30Δ	300	15	VII	935970	935971	Insertion	-	T	55	68	55	100
D07 Rad30 UVB	rad30Δ	300	15	VIII	177862	177862	SNV	G	A	26	36	54	48.1481
D07 Rad30 UVB	rad30Δ	300	15	VIII	182146	182146	SNV	C	T	31	37	47	65.9574
D07 Rad30 UVB	rad30Δ	300	15	VIII	217838	217838	SNV	T	A	29	36	51	56.8627
D07 Rad30 UVB	rad30Δ	300	15	VIII	302704	302704	SNV	C	T	48	68	48	100
D07 Rad30 UVB	rad30Δ	300	15	VIII	414934	414934	SNV	G	A	24	31	53	45.283
D07 Rad30 UVB	rad30Δ	300	15	VIII	428004	428004	SNV	G	A	43	56	43	100
D07 Rad30 UVB	rad30Δ	300	15	VIII	437942	437942	SNV	G	A	49	63	49	100
D07 Rad30 UVB	rad30Δ	300	15	VIII	490103	490103	SNV	G	A	31	41	31	100
D07 Rad30 UVB	rad30Δ	300	15	IX	185965	185965	SNV	C	T	27	35	44	61.3636
D07 Rad30 UVB	rad30Δ	300	15	IX	199946	199946	SNV	G	A	27	31	45	60
D07 Rad30 UVB	rad30Δ	300	15	IX	237544	237544	SNV	T	A	32	44	66	48.4848
D07 Rad30 UVB	rad30Δ	300	15	IX	238349	238349	SNV	G	A	23	30	45	51.1111
D07 Rad30 UVB	rad30Δ	300	15	IX	272793	272793	SNV	C	A	25	27	54	46.2963
D07 Rad30 UVB	rad30Δ	300	15	IX	295307	295307	SNV	A	T	24	29	40	60
D07 Rad30 UVB	rad30Δ	300	15	IX	322543	322543	SNV	G	T	24	31	48	50
D07 Rad30 UVB	rad30Δ	300	15	IX	392768	392768	SNV	G	A	31	42	56	55.3571
D07 Rad30 UVB	rad30Δ	300	15	IX	400384	400384	SNV	C	A	26	36	53	49.0566
D07 Rad30 UVB	rad30Δ	300	15	X	37558	37558	SNV	T	A	37	46	37	100
D07 Rad30 UVB	rad30Δ	300	15	X	120305	120305	SNV	G	T	21	26	46	45.6522
D07 Rad30 UVB	rad30Δ	300	15	X	134478	134479	MNV	AA	TT	37	48	37	100
D07 Rad30 UVB	rad30Δ	300	15	X	189629	189629	SNV	G	A	36	50	36	100
D07 Rad30 UVB	rad30Δ	300	15	X	197308	197308	SNV	G	A	25	31	45	55.5556
D07 Rad30 UVB	rad30Δ	300	15	X	197313	197313	SNV	T	G	23	28	46	50
D07 Rad30 UVB	rad30Δ	300	15	X	199427	199427	SNV	T	A	32	37	32	100
D07 Rad30 UVB	rad30Δ	300	15	X	242887	242887	SNV	G	A	22	28	45	48.8889
D07 Rad30 UVB	rad30Δ	300	15	X	250900	250900	SNV	G	A	30	40	48	62.5
D07 Rad30 UVB	rad30Δ	300	15	X	270103	270103	SNV	G	A	23	29	50	46
D07 Rad30 UVB	rad30Δ	300	15	X	296602	296602	SNV	C	T	31	42	50	62
D07 Rad30 UVB	rad30Δ	300	15	X	501144	501144	SNV	A	T	32	42	65	49.2308
D07 Rad30 UVB	rad30Δ	300	15	X	566451	566451	SNV	G	A	45	64	45	100
D07 Rad30 UVB	rad30Δ	300	15	X	597145	597145	SNV	C	T	43	54	43	100
D07 Rad30 UVB	rad30Δ	300	15	X	695700	695700	SNV	A	G	27	34	46	58.6957
D07 Rad30 UVB	rad30Δ	300	15	X	738110	738110	SNV	G	A	37	44	58	63.7931
D07 Rad30 UVB	rad30Δ	300	15	XI	69729	69729	SNV	G	A	30	36	46	65.2174
D07 Rad30 UVB	rad30Δ	300	15	XI	106643	106643	SNV	C	T	36	48	54	66.6667
D07 Rad30 UVB	rad30Δ	300	15	XI	125481	125481	SNV	C	T	20	27	41	48.7805
D07 Rad30 UVB	rad30Δ	300	15	XI	176018	176018	SNV	A	T	27	36	47	57.4468
D07 Rad30 UVB	rad30Δ	300	15	XI	362730	362730	SNV	C	T	46	62	46	100
D07 Rad30 UVB	rad30Δ	300	15	XI	554318	554318	SNV	A	G	22	27	46	47.8261
D07 Rad30 UVB	rad30Δ	300	15	XI	565368	565368	SNV	G	T	40	48	62	64.5161
D07 Rad30 UVB	rad30Δ	300	15	XI	631336	631336	SNV	C	T	47	60	47	100
D07 Rad30 UVB	rad30Δ	300	15	XII	31900	31900	SNV	C	T	66	88	66	100
D07 Rad30 UVB	rad30Δ	300	15	XII	32760	32760	SNV	C	T	38	53	55	69.0909
D07 Rad30 UVB	rad30Δ	300	15	XII	48888	48888	SNV	G	A	5	5	11	45.4545
D07 Rad30 UVB	rad30Δ	300	15	XII	55579	55579	SNV	G	A	55	66	55	100
D07 Rad30 UVB	rad30Δ	300	15	XII	85098	85098	SNV	G	A	50	61	51	98.0392
D07 Rad30 UVB	rad30Δ	300	15	XII	179086	179086	SNV	G	A	24	29	40	60
D07 Rad30 UVB	rad30Δ	300	15	XII	206954	206954	SNV	C	T	26	32	57	45.614
D07 Rad30 UVB	rad30Δ	300	15	XII	236222	236222	SNV	G	A	19	26	39	48.7179
D07 Rad30 UVB	rad30Δ	300	15	XII	243153	243153	SNV	T	G	28	33	62	45.1613
D07 Rad30 UVB	rad30Δ	300	15	XII	251360	251360	SNV	G	A	19	23	36	52.7778
D07 Rad30 UVB	rad30Δ	300	15	XII	301927	301927	SNV	C	T	27	37	55	49.0909
D07 Rad30 UVB	rad30Δ	300	15	XII	317401	317401	SNV	C	T	28	36	57	49.1228
D07 Rad30 UVB	rad30Δ	300	15	XII	328011	328011	SNV	G	A	21	27	43	48.8372
D07 Rad30 UVB	rad30Δ	300	15	XII	416735	416735	SNV	G	A	25	28	46	54.3478
D07 Rad30 UVB	rad30Δ	300	15	XII	423847	423847	SNV	C	T	37	49	65	56.9231
D07 Rad30 UVB	rad30Δ	300	15	XII	437823	437823	SNV	G	A	17	25	35	48.5714
D07 Rad30 UVB	rad30Δ	300	15	XII	521747	521747	SNV	G	A	45	65	45	100
D07 Rad30 UVB	rad30Δ	300	15	XII	523717	523717	SNV	C	T	31	41	31	100
D07 Rad30 UVB	rad30Δ	300	15	XII	524729	524729	SNV	T	A	43	55	44	97.7273
D07 Rad30 UVB	rad30Δ	300	15	XII	524949	524949	SNV	C	T	51	62	51	100
D07 Rad30 UVB	rad30Δ	300	15	XII	619016	619016	SNV	G	T	52	69	52	100
D07 Rad30 UVB	rad30Δ	300	15	XII	678697..678698	678697..678698	Replacement	GG	T	46	62	46	100
D07 Rad30 UVB	rad30Δ	300	15	XII	681727	681727	SNV	C	T	43	54	45	95.5556
D07 Rad30 UVB	rad30Δ	300	15	XII	792897	792897	SNV	A	T	38	44	38	100
D07 Rad30 UVB	rad30Δ	300	15	XII	810600	810600	SNV	C	T	63	83	63	100
D07 Rad30 UVB	rad30Δ	300	15	XII	951574	951574	SNV	C	T	37	46	37	100
D07 Rad30 UVB	rad30Δ	300	15	XII	1015054	1015054	SNV	C	T	51	68	51	100
D07 Rad30 UVB	rad30Δ	300	15	XIII	145377	145377	SNV	G	A	30	40	55	54.5455
D07 Rad30 UVB	rad30Δ	300	15	XIII	146775	146775	SNV	C	T	21	27	41	51.2195
D07 Rad30 UVB	rad30Δ	300	15	XIII	212436	212436	SNV	G	A	46	59	47	97.8723
D07 Rad30 UVB	rad30Δ	300	15	XIII	261765	261765	Deletion	G	-	31	49	50	62
D07 Rad30 UVB	rad30Δ	300	15	XIII	285651	285651	SNV	G	A	29	36	48	60.4167
D07 Rad30 UVB	rad30Δ	300	15	XIII	349785	349785	SNV	G	A	38	50	70	54.2857
D07 Rad30 UVB	rad30Δ	300	15	XIII	356860	356860	SNV	A	T	23	27	49	46.9388
D07 Rad30 UVB	rad30Δ	300	15	XIII	356863	356863	SNV	C	A	22	26	48	45.8333
D07 Rad30 UVB	rad30Δ	300	15	XIII	362816	362816	SNV	G	A	17	18	36	47.2222
D07 Rad30 UVB	rad30Δ	300	15	XIII	445176	445176	SNV	C	T	19	23	41	46.3415
D07 Rad30 UVB	rad30Δ	300	15	XIII	479465	479465	SNV	G	A	31	36	56	55.3571
D07 Rad30 UVB	rad30Δ	300	15	XIII	526064	526064	SNV	C	T	24	31	46	52.1739
D07 Rad30 UVB	rad30Δ	300	15	XIII	526504	526504	SNV	G	A	28	36	53	52.8302
D07 Rad30 UVB	rad30Δ	300	15	XIII	585409	585409	SNV	G	A	24	29	42	57.1429
D07 Rad30 UVB	rad30Δ	300	15	XIII	614309	614309	SNV	T	A	31	43	46	67.3913
D07 Rad30 UVB	rad30Δ	300	15	XIII	686192	686192	SNV	C	T	48	61	48	100
D07 Rad30 UVB	rad30Δ	300	15	XIII	730531	730531	SNV	G	A	54	61	54	100
D07 Rad30 UVB	rad30Δ	300	15	XIII	766449	766449	SNV	C	T	28	31	55	50.9091
D07 Rad30 UVB	rad30Δ	300	15	XIII	808175	808175	Deletion	T	-	19	21	42	45.2381
D07 Rad30 UVB	rad30Δ	300	15	XIII	821579	821579	SNV	C	T	33	43	52	63.4615
D07 Rad30 UVB	rad30Δ	300	15	XIII	867342	867342	SNV	C	T	50	61	51	98.0392
D07 Rad30 UVB	rad30Δ	300	15	XIII	870448	870448	SNV	G	A	56	77	56	100
D07 Rad30 UVB	rad30Δ	300	15	XIII	924359	924360	Deletion	GG	-	12	18	25	48
D07 Rad30 UVB	rad30Δ	300	15	XIII	924367	924367	Deletion	T	-	13	20	21	61.9048
D07 Rad30 UVB	rad30Δ	300	15	XIII	924372	924372	Deletion	G	-	10	14	19	52.6316
D07 Rad30 UVB	rad30Δ	300	15	XIII	924393	924393	Deletion	G	-	9	12	19	47.3684
D07 Rad30 UVB	rad30Δ	300	15	XIII	924406	924407	Insertion	-	T	5	6	10	50
D07 Rad30 UVB	rad30Δ	300	15	XIII	924408	924408	SNV	T	G	5	6	10	50
D07 Rad30 UVB	rad30Δ	300	15	XIV	141891	141891	SNV	T	A	31	44	53	58.4906
D07 Rad30 UVB	rad30Δ	300	15	XIV	181623	181623	SNV	A	T	24	27	47	51.0638
D07 Rad30 UVB	rad30Δ	300	15	XIV	305088	305088	SNV	G	A	53	70	53	100
D07 Rad30 UVB	rad30Δ	300	15	XIV	378287	378287	SNV	C	T	35	43	62	56.4516
D07 Rad30 UVB	rad30Δ	300	15	XIV	499543	499543	SNV	G	T	26	33	48	54.1667
D07 Rad30 UVB	rad30Δ	300	15	XIV	500238	500238	SNV	C	T	35	45	63	55.5556
D07 Rad30 UVB	rad30Δ	300	15	XIV	539310	539310	SNV	G	A	22	29	46	47.8261
D07 Rad30 UVB	rad30Δ	300	15	XIV	752796	752796	SNV	G	A	28	38	48	58.3333
D07 Rad30 UVB	rad30Δ	300	15	XIV	754010	754010	SNV	T	A	25	30	50	50
D07 Rad30 UVB	rad30Δ	300	15	XV	226728	226728	SNV	G	A	19	26	41	46.3415
D07 Rad30 UVB	rad30Δ	300	15	XV	261961	261961	SNV	T	A	24	27	50	48
D07 Rad30 UVB	rad30Δ	300	15	XV	300275	300275	SNV	C	T	29	40	59	49.1525
D07 Rad30 UVB	rad30Δ	300	15	XV	373751	373751	SNV	C	T	23	33	44	52.2727
D07 Rad30 UVB	rad30Δ	300	15	XV	383817	383817	SNV	G	A	22	31	41	53.6585
D07 Rad30 UVB	rad30Δ	300	15	XV	427587	427587	SNV	G	T	29	37	48	60.4167
D07 Rad30 UVB	rad30Δ	300	15	XV	438636	438636	SNV	G	A	25	31	52	48.0769
D07 Rad30 UVB	rad30Δ	300	15	XV	487663	487663	SNV	T	A	27	35	53	50.9434
D07 Rad30 UVB	rad30Δ	300	15	XV	625502	625502	SNV	C	T	33	45	33	100
D07 Rad30 UVB	rad30Δ	300	15	XV	699032	699032	SNV	G	T	23	35	42	54.7619
D07 Rad30 UVB	rad30Δ	300	15	XV	700484	700484	SNV	C	T	48	63	48	100
D07 Rad30 UVB	rad30Δ	300	15	XV	731966	731966	SNV	A	T	32	36	50	64
D07 Rad30 UVB	rad30Δ	300	15	XV	780141	780141	SNV	A	T	45	60	46	97.8261
D07 Rad30 UVB	rad30Δ	300	15	XV	798621	798621	SNV	G	A	18	21	38	47.3684
D07 Rad30 UVB	rad30Δ	300	15	XV	909700	909701	MNV	GG	AA	20	24	43	46.5116
D07 Rad30 UVB	rad30Δ	300	15	XV	953571	953571	SNV	C	T	24	32	49	48.9796
D07 Rad30 UVB	rad30Δ	300	15	XV	954141	954141	SNV	C	T	5	5	11	45.4545
D07 Rad30 UVB	rad30Δ	300	15	XV	991502	991502	SNV	G	A	21	28	44	47.7273
D07 Rad30 UVB	rad30Δ	300	15	XVI	103542	103542	SNV	C	T	17	21	31	54.8387
D07 Rad30 UVB	rad30Δ	300	15	XVI	197821	197821	SNV	G	A	29	38	55	52.7273
D07 Rad30 UVB	rad30Δ	300	15	XVI	201515	201516	MNV	CC	TT	20	25	43	46.5116
D07 Rad30 UVB	rad30Δ	300	15	XVI	207291	207291	SNV	G	A	31	38	58	53.4483
D07 Rad30 UVB	rad30Δ	300	15	XVI	239150	239150	SNV	C	T	28	31	53	52.8302
D07 Rad30 UVB	rad30Δ	300	15	XVI	307580	307580	SNV	T	A	26	30	54	48.1481
D07 Rad30 UVB	rad30Δ	300	15	XVI	324832	324832	SNV	G	A	18	23	33	54.5455
D07 Rad30 UVB	rad30Δ	300	15	XVI	342605	342605	SNV	A	T	29	33	58	50
D07 Rad30 UVB	rad30Δ	300	15	XVI	378858	378858	SNV	C	T	27	38	51	52.9412
D07 Rad30 UVB	rad30Δ	300	15	XVI	415560	415560	SNV	A	T	24	28	44	54.5455
D07 Rad30 UVB	rad30Δ	300	15	XVI	690467	690467	SNV	G	A	53	71	56	94.6429
D07 Rad30 UVB	rad30Δ	300	15	XVI	747170	747170	SNV	T	C	51	73	52	98.0769
D07 Rad30 UVB	rad30Δ	300	15	XVI	798003	798003	SNV	T	A	36	46	36	100
D07 Rad30 UVB	rad30Δ	300	15	XVI	798008	798008	SNV	C	T	37	46	37	100
D07 Rad30 UVB	rad30Δ	300	15	XVI	834197	834197	SNV	C	T	40	48	41	97.561
D07 Rad30 UVB	rad30Δ	300	15	XVI	910460	910460	SNV	G	A	60	72	60	100
D07 Rad30 UVB	rad30Δ	300	15	XVI	928094	928094	SNV	G	A	17	19	33	51.5152
D07 Rad30 UVB	rad30Δ	300	15	XVI	933976	933976	SNV	C	T	54	70	54	100
D08 Rad30 UVB	rad30Δ	300	15	I	139737	139737	SNV	G	A	49	58	105	46.6667
D08 Rad30 UVB	rad30Δ	300	15	I	184241	184242	Insertion	-	A	49	58	92	53.2609
D08 Rad30 UVB	rad30Δ	300	15	II	25007	25007	SNV	G	A	39	52	82	47.561
D08 Rad30 UVB	rad30Δ	300	15	II	201092	201092	SNV	C	A	52	68	88	59.0909
D08 Rad30 UVB	rad30Δ	300	15	II	283057	283057	SNV	G	A	41	52	86	47.6744
D08 Rad30 UVB	rad30Δ	300	15	II	294844	294844	SNV	G	A	70	83	117	59.8291
D08 Rad30 UVB	rad30Δ	300	15	II	451310	451310	SNV	C	T	51	72	103	49.5146
D08 Rad30 UVB	rad30Δ	300	15	II	554390	554390	SNV	G	A	52	70	84	61.9048
D08 Rad30 UVB	rad30Δ	300	15	II	607220	607220	SNV	A	T	46	55	100	46
D08 Rad30 UVB	rad30Δ	300	15	II	619473	619473	SNV	C	T	46	51	90	51.1111
D08 Rad30 UVB	rad30Δ	300	15	II	640433	640433	SNV	G	A	107	132	107	100
D08 Rad30 UVB	rad30Δ	300	15	II	642992	642992	SNV	G	T	80	107	86	93.0233
D08 Rad30 UVB	rad30Δ	300	15	II	677743	677743	SNV	T	A	57	73	119	47.8992
D08 Rad30 UVB	rad30Δ	300	15	III	82451	82451	SNV	G	A	28	32	62	45.1613
D08 Rad30 UVB	rad30Δ	300	15	III	111770	111770	SNV	C	T	54	72	94	57.4468
D08 Rad30 UVB	rad30Δ	300	15	III	113476	113476	SNV	A	T	43	53	92	46.7391
D08 Rad30 UVB	rad30Δ	300	15	III	265534	265534	SNV	C	T	92	124	94	97.8723
D08 Rad30 UVB	rad30Δ	300	15	IV	110764	110764	SNV	C	T	47	57	82	57.3171
D08 Rad30 UVB	rad30Δ	300	15	IV	115381	115381	SNV	C	T	58	81	113	51.3274
D08 Rad30 UVB	rad30Δ	300	15	IV	151898	151898	SNV	G	A	50	64	104	48.0769
D08 Rad30 UVB	rad30Δ	300	15	IV	221731	221731	SNV	G	A	44	63	83	53.012
D08 Rad30 UVB	rad30Δ	300	15	IV	222911	222911	SNV	T	C	61	83	109	55.9633
D08 Rad30 UVB	rad30Δ	300	15	IV	223134	223134	SNV	C	A	53	73	100	53
D08 Rad30 UVB	rad30Δ	300	15	IV	223138	223138	SNV	A	T	53	73	101	52.4752
D08 Rad30 UVB	rad30Δ	300	15	IV	254786	254786	SNV	A	T	47	60	104	45.1923
D08 Rad30 UVB	rad30Δ	300	15	IV	298126	298126	SNV	C	T	48	65	85	56.4706
D08 Rad30 UVB	rad30Δ	300	15	IV	364498	364498	SNV	C	T	53	72	104	50.9615
D08 Rad30 UVB	rad30Δ	300	15	IV	400990	400990	SNV	G	A	57	69	101	56.4356
D08 Rad30 UVB	rad30Δ	300	15	IV	400993	400993	SNV	T	C	59	73	104	56.7308
D08 Rad30 UVB	rad30Δ	300	15	IV	543540	543540	SNV	A	T	36	40	79	45.5696
D08 Rad30 UVB	rad30Δ	300	15	IV	543542	543542	SNV	C	A	35	39	76	46.0526
D08 Rad30 UVB	rad30Δ	300	15	IV	622926	622926	SNV	G	A	45	60	94	47.8723
D08 Rad30 UVB	rad30Δ	300	15	IV	636818	636818	SNV	C	T	41	49	84	48.8095
D08 Rad30 UVB	rad30Δ	300	15	IV	663657	663657	Deletion	A	-	49	62	97	50.5155
D08 Rad30 UVB	rad30Δ	300	15	IV	690737	690737	SNV	G	A	48	57	93	51.6129
D08 Rad30 UVB	rad30Δ	300	15	IV	732805	732805	SNV	C	T	59	71	113	52.2124
D08 Rad30 UVB	rad30Δ	300	15	IV	743801	743801	SNV	G	A	58	67	108	53.7037
D08 Rad30 UVB	rad30Δ	300	15	IV	814807	814807	SNV	C	A	45	52	86	52.3256
D08 Rad30 UVB	rad30Δ	300	15	IV	814866	814866	SNV	C	T	47	60	93	50.5376
D08 Rad30 UVB	rad30Δ	300	15	IV	887618	887618	SNV	C	T	55	76	110	50
D08 Rad30 UVB	rad30Δ	300	15	IV	910709	910709	SNV	C	T	48	59	82	58.5366
D08 Rad30 UVB	rad30Δ	300	15	IV	1003334	1003334	SNV	G	A	43	57	92	46.7391
D08 Rad30 UVB	rad30Δ	300	15	IV	1004351	1004351	SNV	C	T	49	68	91	53.8462
D08 Rad30 UVB	rad30Δ	300	15	IV	1034081	1034081	SNV	C	T	44	62	93	47.3118
D08 Rad30 UVB	rad30Δ	300	15	IV	1036767	1036767	SNV	T	A	53	60	115	46.087
D08 Rad30 UVB	rad30Δ	300	15	IV	1048286	1048286	SNV	C	T	57	79	117	48.7179
D08 Rad30 UVB	rad30Δ	300	15	IV	1075554	1075554	SNV	G	A	57	71	114	50
D08 Rad30 UVB	rad30Δ	300	15	IV	1164092	1164092	SNV	G	A	50	56	104	48.0769
D08 Rad30 UVB	rad30Δ	300	15	IV	1174335	1174335	SNV	G	A	51	67	98	52.0408
D08 Rad30 UVB	rad30Δ	300	15	IV	1322699	1322699	SNV	A	T	53	63	106	50
D08 Rad30 UVB	rad30Δ	300	15	IV	1322918	1322918	SNV	A	T	52	66	108	48.1481
D08 Rad30 UVB	rad30Δ	300	15	IV	1460151	1460151	SNV	A	T	56	73	98	57.1429
D08 Rad30 UVB	rad30Δ	300	15	IV	1486885	1486885	SNV	C	T	102	137	102	100
D08 Rad30 UVB	rad30Δ	300	15	IV	1512091	1512091	SNV	T	A	48	61	100	48
D08 Rad30 UVB	rad30Δ	300	15	V	48399	48399	Deletion	G	-	57	73	117	48.7179
D08 Rad30 UVB	rad30Δ	300	15	V	48402	48403	Insertion	-	A	54	71	116	46.5517
D08 Rad30 UVB	rad30Δ	300	15	V	88984	88984	SNV	A	T	55	72	103	53.3981
D08 Rad30 UVB	rad30Δ	300	15	V	104196	104196	SNV	G	A	63	75	128	49.2188
D08 Rad30 UVB	rad30Δ	300	15	V	143752	143752	SNV	C	T	56	69	99	56.5657
D08 Rad30 UVB	rad30Δ	300	15	V	150671	150671	SNV	T	A	53	64	99	53.5354
D08 Rad30 UVB	rad30Δ	300	15	V	177672	177672	SNV	C	T	62	73	101	61.3861
D08 Rad30 UVB	rad30Δ	300	15	V	222646	222646	SNV	C	T	41	52	85	48.2353
D08 Rad30 UVB	rad30Δ	300	15	V	262219	262219	SNV	C	T	92	124	93	98.9247
D08 Rad30 UVB	rad30Δ	300	15	V	262389	262389	SNV	C	A	57	72	114	50
D08 Rad30 UVB	rad30Δ	300	15	V	278537	278537	SNV	A	G	48	61	105	45.7143
D08 Rad30 UVB	rad30Δ	300	15	V	301282	301282	SNV	C	T	62	78	114	54.386
D08 Rad30 UVB	rad30Δ	300	15	V	349695	349695	SNV	C	T	48	55	92	52.1739
D08 Rad30 UVB	rad30Δ	300	15	V	471176	471176	SNV	G	A	51	65	99	51.5152
D08 Rad30 UVB	rad30Δ	300	15	V	507506	507506	SNV	C	T	46	63	83	55.4217
D08 Rad30 UVB	rad30Δ	300	15	V	507995	507995	SNV	C	T	57	69	120	47.5
D08 Rad30 UVB	rad30Δ	300	15	V	512154	512154	SNV	T	G	34	41	74	45.9459
D08 Rad30 UVB	rad30Δ	300	15	VI	147983	147983	SNV	C	T	53	72	102	51.9608
D08 Rad30 UVB	rad30Δ	300	15	VI	148082	148082	SNV	C	T	48	58	98	48.9796
D08 Rad30 UVB	rad30Δ	300	15	VI	181566	181566	SNV	A	G	50	62	105	47.619
D08 Rad30 UVB	rad30Δ	300	15	VI	184300	184300	SNV	G	A	47	60	98	47.9592
D08 Rad30 UVB	rad30Δ	300	15	VI	237347	237347	SNV	G	A	47	61	94	50
D08 Rad30 UVB	rad30Δ	300	15	VII	47405	47406	Deletion	TG	-	43	56	89	48.3146
D08 Rad30 UVB	rad30Δ	300	15	VII	82413	82413	SNV	G	A	46	56	99	46.4646
D08 Rad30 UVB	rad30Δ	300	15	VII	83566	83566	SNV	G	A	51	74	94	54.2553
D08 Rad30 UVB	rad30Δ	300	15	VII	170849	170849	SNV	C	T	53	64	104	50.9615
D08 Rad30 UVB	rad30Δ	300	15	VII	175337	175337	SNV	G	A	46	55	102	45.098
D08 Rad30 UVB	rad30Δ	300	15	VII	212958	212958	SNV	C	T	45	59	82	54.878
D08 Rad30 UVB	rad30Δ	300	15	VII	215168	215168	SNV	C	T	40	52	75	53.3333
D08 Rad30 UVB	rad30Δ	300	15	VII	220591	220591	SNV	C	T	55	68	115	47.8261
D08 Rad30 UVB	rad30Δ	300	15	VII	667677	667677	SNV	C	T	49	63	89	55.0562
D08 Rad30 UVB	rad30Δ	300	15	VII	727815	727815	SNV	C	T	48	64	84	57.1429
D08 Rad30 UVB	rad30Δ	300	15	VII	738138	738138	SNV	A	T	42	57	89	47.191
D08 Rad30 UVB	rad30Δ	300	15	VII	765496	765496	SNV	T	A	52	70	110	47.2727
D08 Rad30 UVB	rad30Δ	300	15	VII	831364	831364	SNV	A	T	51	62	93	54.8387
D08 Rad30 UVB	rad30Δ	300	15	VII	864931	864931	SNV	A	T	53	72	107	49.5327
D08 Rad30 UVB	rad30Δ	300	15	VII	865843	865843	SNV	C	T	60	74	115	52.1739
D08 Rad30 UVB	rad30Δ	300	15	VII	866227	866227	SNV	C	T	69	86	118	58.4746
D08 Rad30 UVB	rad30Δ	300	15	VII	866433	866433	SNV	G	A	50	56	86	58.1395
D08 Rad30 UVB	rad30Δ	300	15	VII	1026632	1026632	SNV	C	T	88	109	89	98.8764
D08 Rad30 UVB	rad30Δ	300	15	VII	1062485	1062485	SNV	G	A	100	130	101	99.0099
D08 Rad30 UVB	rad30Δ	300	15	VII	1076269	1076269	SNV	A	T	18	20	18	100
D08 Rad30 UVB	rad30Δ	300	15	VIII	34850	34850	SNV	G	A	54	76	119	45.3782
D08 Rad30 UVB	rad30Δ	300	15	VIII	81205	81205	SNV	G	A	47	62	104	45.1923
D08 Rad30 UVB	rad30Δ	300	15	VIII	275558	275558	SNV	C	T	50	64	107	46.729
D08 Rad30 UVB	rad30Δ	300	15	VIII	341518	341518	SNV	A	T	52	71	96	54.1667
D08 Rad30 UVB	rad30Δ	300	15	VIII	341987	341987	SNV	C	T	51	71	109	46.789
D08 Rad30 UVB	rad30Δ	300	15	VIII	479740	479740	SNV	A	T	49	64	102	48.0392
D08 Rad30 UVB	rad30Δ	300	15	VIII	556801	556801	SNV	G	A	45	63	96	46.875
D08 Rad30 UVB	rad30Δ	300	15	IX	24582	24582	SNV	C	T	47	66	98	47.9592
D08 Rad30 UVB	rad30Δ	300	15	IX	68887	68887	SNV	G	A	51	67	95	53.6842
D08 Rad30 UVB	rad30Δ	300	15	IX	122618	122618	SNV	T	A	52	64	112	46.4286
D08 Rad30 UVB	rad30Δ	300	15	IX	212602	212602	SNV	C	T	55	66	115	47.8261
D08 Rad30 UVB	rad30Δ	300	15	IX	420858	420858	SNV	G	A	43	63	91	47.2527
D08 Rad30 UVB	rad30Δ	300	15	X	50841	50841	SNV	C	T	57	69	106	53.7736
D08 Rad30 UVB	rad30Δ	300	15	X	231018	231019	MNV	CC	TA	52	67	92	56.5217
D08 Rad30 UVB	rad30Δ	300	15	X	282577	282577	SNV	T	C	41	53	70	58.5714
D08 Rad30 UVB	rad30Δ	300	15	X	290779	290779	SNV	T	C	60	75	116	51.7241
D08 Rad30 UVB	rad30Δ	300	15	X	337741	337741	SNV	G	A	41	49	86	47.6744
D08 Rad30 UVB	rad30Δ	300	15	X	347595	347595	SNV	G	A	44	57	97	45.3608
D08 Rad30 UVB	rad30Δ	300	15	X	368807	368807	SNV	C	T	55	80	100	55
D08 Rad30 UVB	rad30Δ	300	15	X	369005	369005	SNV	C	T	39	49	81	48.1481
D08 Rad30 UVB	rad30Δ	300	15	X	405237	405237	SNV	C	T	36	44	77	46.7532
D08 Rad30 UVB	rad30Δ	300	15	X	442174	442174	SNV	G	A	62	83	112	55.3571
D08 Rad30 UVB	rad30Δ	300	15	X	512972	512972	SNV	T	A	51	62	86	59.3023
D08 Rad30 UVB	rad30Δ	300	15	X	515905	515905	SNV	G	A	42	56	92	45.6522
D08 Rad30 UVB	rad30Δ	300	15	X	591561	591561	SNV	G	A	49	65	97	50.5155
D08 Rad30 UVB	rad30Δ	300	15	X	626280	626280	SNV	C	T	46	57	92	50
D08 Rad30 UVB	rad30Δ	300	15	X	630782	630782	SNV	T	C	48	61	96	50
D08 Rad30 UVB	rad30Δ	300	15	X	669477	669477	SNV	G	A	64	81	115	55.6522
D08 Rad30 UVB	rad30Δ	300	15	X	690593	690593	SNV	G	A	54	71	103	52.4272
D08 Rad30 UVB	rad30Δ	300	15	X	717671	717672	Insertion	-	A	40	53	87	45.977
D08 Rad30 UVB	rad30Δ	300	15	X	727205	727205	SNV	C	T	61	74	101	60.396
D08 Rad30 UVB	rad30Δ	300	15	XI	2526	2527	Insertion	-	T	43	59	87	49.4253
D08 Rad30 UVB	rad30Δ	300	15	XI	7499	7499	SNV	C	T	49	66	88	55.6818
D08 Rad30 UVB	rad30Δ	300	15	XI	57666	57666	SNV	G	A	45	57	90	50
D08 Rad30 UVB	rad30Δ	300	15	XI	115944	115944	SNV	G	A	52	62	105	49.5238
D08 Rad30 UVB	rad30Δ	300	15	XI	115951	115951	SNV	T	A	54	63	105	51.4286
D08 Rad30 UVB	rad30Δ	300	15	XI	119492	119492	SNV	G	A	81	110	81	100
D08 Rad30 UVB	rad30Δ	300	15	XI	321956	321957	Insertion	-	A	47	56	102	46.0784
D08 Rad30 UVB	rad30Δ	300	15	XI	321959	321959	SNV	G	A	50	60	102	49.0196
D08 Rad30 UVB	rad30Δ	300	15	XI	347056	347056	SNV	G	C	60	81	106	56.6038
D08 Rad30 UVB	rad30Δ	300	15	XI	405409	405409	SNV	G	A	68	85	115	59.1304
D08 Rad30 UVB	rad30Δ	300	15	XI	518092	518092	SNV	C	T	24	28	43	55.814
D08 Rad30 UVB	rad30Δ	300	15	XI	615901	615901	SNV	G	A	39	44	72	54.1667
D08 Rad30 UVB	rad30Δ	300	15	XI	642766	642766	SNV	G	A	57	73	99	57.5758
D08 Rad30 UVB	rad30Δ	300	15	XI	656988	656988	SNV	T	A	49	62	108	45.3704
D08 Rad30 UVB	rad30Δ	300	15	XI	657000	657000	SNV	C	T	55	73	107	51.4019
D08 Rad30 UVB	rad30Δ	300	15	XII	44019	44019	SNV	G	A	45	55	97	46.3918
D08 Rad30 UVB	rad30Δ	300	15	XII	45846	45846	SNV	G	A	73	91	127	57.4803
D08 Rad30 UVB	rad30Δ	300	15	XII	45922	45922	SNV	G	A	72	89	122	59.0164
D08 Rad30 UVB	rad30Δ	300	15	XII	91735	91735	SNV	C	T	45	60	92	48.913
D08 Rad30 UVB	rad30Δ	300	15	XII	202236	202237	MNV	AG	TA	59	77	118	50
D08 Rad30 UVB	rad30Δ	300	15	XII	242694	242694	SNV	C	T	68	90	112	60.7143
D08 Rad30 UVB	rad30Δ	300	15	XII	489865	489865	SNV	T	G	19	22	19	100
D08 Rad30 UVB	rad30Δ	300	15	XII	489880	489880	SNV	T	A	13	16	13	100
D08 Rad30 UVB	rad30Δ	300	15	XII	550439	550439	SNV	G	T	88	114	88	100
D08 Rad30 UVB	rad30Δ	300	15	XII	580552	580552	SNV	G	A	102	141	103	99.0291
D08 Rad30 UVB	rad30Δ	300	15	XII	649691	649691	SNV	G	A	95	113	95	100
D08 Rad30 UVB	rad30Δ	300	15	XII	657944	657944	SNV	G	A	54	71	61	88.5246
D08 Rad30 UVB	rad30Δ	300	15	XII	662685	662685	SNV	G	A	98	125	98	100
D08 Rad30 UVB	rad30Δ	300	15	XII	681039	681040	MNV	GG	AA	87	111	87	100
D08 Rad30 UVB	rad30Δ	300	15	XII	734770	734770	SNV	G	T	80	106	81	98.7654
D08 Rad30 UVB	rad30Δ	300	15	XII	794073	794073	SNV	G	T	84	106	84	100
D08 Rad30 UVB	rad30Δ	300	15	XII	828654	828654	SNV	C	T	85	113	85	100
D08 Rad30 UVB	rad30Δ	300	15	XII	1031308	1031308	SNV	C	T	125	151	125	100
D08 Rad30 UVB	rad30Δ	300	15	XIII	10177	10177	SNV	T	C	51	67	95	53.6842
D08 Rad30 UVB	rad30Δ	300	15	XIII	118799	118799	SNV	G	A	56	75	118	47.4576
D08 Rad30 UVB	rad30Δ	300	15	XIII	140342	140342	SNV	A	G	46	55	101	45.5446
D08 Rad30 UVB	rad30Δ	300	15	XIII	159933	159933	SNV	G	A	42	56	83	50.6024
D08 Rad30 UVB	rad30Δ	300	15	XIII	181783	181783	SNV	C	T	53	70	101	52.4752
D08 Rad30 UVB	rad30Δ	300	15	XIII	222007	222007	SNV	C	T	43	51	93	46.2366
D08 Rad30 UVB	rad30Δ	300	15	XIII	390860	390860	SNV	C	T	42	56	76	55.2632
D08 Rad30 UVB	rad30Δ	300	15	XIII	460063	460063	SNV	A	G	51	65	96	53.125
D08 Rad30 UVB	rad30Δ	300	15	XIII	500708	500708	SNV	A	G	38	48	76	50
D08 Rad30 UVB	rad30Δ	300	15	XIII	551577	551577	SNV	C	T	45	61	86	52.3256
D08 Rad30 UVB	rad30Δ	300	15	XIII	648077	648077	SNV	T	C	48	69	93	51.6129
D08 Rad30 UVB	rad30Δ	300	15	XIII	657921	657921	SNV	G	A	57	73	113	50.4425
D08 Rad30 UVB	rad30Δ	300	15	XIII	658289	658289	SNV	G	A	65	77	117	55.5556
D08 Rad30 UVB	rad30Δ	300	15	XIII	703705	703705	SNV	A	T	44	56	97	45.3608
D08 Rad30 UVB	rad30Δ	300	15	XIII	720309	720309	SNV	A	T	48	62	99	48.4848
D08 Rad30 UVB	rad30Δ	300	15	XIII	800837	800837	SNV	G	A	106	137	107	99.0654
D08 Rad30 UVB	rad30Δ	300	15	XIII	801013	801013	SNV	G	A	99	128	100	99
D08 Rad30 UVB	rad30Δ	300	15	XIV	72046	72046	SNV	G	A	99	123	101	98.0198
D08 Rad30 UVB	rad30Δ	300	15	XIV	102720	102720	SNV	C	T	73	99	73	100
D08 Rad30 UVB	rad30Δ	300	15	XIV	108497	108497	SNV	T	C	50	69	105	47.619
D08 Rad30 UVB	rad30Δ	300	15	XIV	151720	151720	SNV	C	A	89	105	90	98.8889
D08 Rad30 UVB	rad30Δ	300	15	XIV	159092	159092	SNV	C	T	115	150	115	100
D08 Rad30 UVB	rad30Δ	300	15	XIV	169460	169460	SNV	G	T	77	93	83	92.7711
D08 Rad30 UVB	rad30Δ	300	15	XIV	169465	169465	SNV	C	T	84	103	88	95.4545
D08 Rad30 UVB	rad30Δ	300	15	XIV	268095	268095	SNV	G	A	48	64	103	46.6019
D08 Rad30 UVB	rad30Δ	300	15	XIV	295779	295779	SNV	C	T	51	67	104	49.0385
D08 Rad30 UVB	rad30Δ	300	15	XIV	344986	344986	SNV	G	A	61	78	121	50.4132
D08 Rad30 UVB	rad30Δ	300	15	XIV	451091	451091	SNV	G	A	49	57	90	54.4444
D08 Rad30 UVB	rad30Δ	300	15	XIV	461177	461177	SNV	C	T	47	60	94	50
D08 Rad30 UVB	rad30Δ	300	15	XIV	499031	499031	SNV	G	A	36	45	77	46.7532
D08 Rad30 UVB	rad30Δ	300	15	XIV	618074	618074	SNV	G	A	48	64	103	46.6019
D08 Rad30 UVB	rad30Δ	300	15	XIV	732192	732192	SNV	C	A	96	117	96	100
D08 Rad30 UVB	rad30Δ	300	15	XV	102871	102871	SNV	T	C	100	131	101	99.0099
D08 Rad30 UVB	rad30Δ	300	15	XV	239531	239531	SNV	C	T	48	64	99	48.4848
D08 Rad30 UVB	rad30Δ	300	15	XV	288451	288451	SNV	C	T	66	85	124	53.2258
D08 Rad30 UVB	rad30Δ	300	15	XV	324005	324005	SNV	G	A	53	74	97	54.6392
D08 Rad30 UVB	rad30Δ	300	15	XV	346632	346632	SNV	C	T	80	99	134	59.7015
D08 Rad30 UVB	rad30Δ	300	15	XV	364766	364766	SNV	G	A	59	79	118	50
D08 Rad30 UVB	rad30Δ	300	15	XV	577135	577135	SNV	G	A	16	19	32	50
D08 Rad30 UVB	rad30Δ	300	15	XV	577366	577366	SNV	G	A	40	52	79	50.6329
D08 Rad30 UVB	rad30Δ	300	15	XV	591465	591465	SNV	C	T	51	63	111	45.9459
D08 Rad30 UVB	rad30Δ	300	15	XV	608205	608205	SNV	C	T	59	74	114	51.7544
D08 Rad30 UVB	rad30Δ	300	15	XV	619519	619519	SNV	G	A	45	54	97	46.3918
D08 Rad30 UVB	rad30Δ	300	15	XV	627189	627189	SNV	G	A	55	70	98	56.1224
D08 Rad30 UVB	rad30Δ	300	15	XV	647274	647274	SNV	G	A	47	55	96	48.9583
D08 Rad30 UVB	rad30Δ	300	15	XV	714425	714425	SNV	C	T	47	55	103	45.6311
D08 Rad30 UVB	rad30Δ	300	15	XV	860779	860779	SNV	G	A	63	86	106	59.434
D08 Rad30 UVB	rad30Δ	300	15	XVI	18395	18395	SNV	G	A	49	67	87	56.3218
D08 Rad30 UVB	rad30Δ	300	15	XVI	101479	101479	SNV	C	T	66	85	119	55.4622
D08 Rad30 UVB	rad30Δ	300	15	XVI	205379	205379	SNV	C	T	50	61	91	54.9451
D08 Rad30 UVB	rad30Δ	300	15	XVI	211813	211814	MNV	CC	TT	38	46	84	45.2381
D08 Rad30 UVB	rad30Δ	300	15	XVI	250248	250248	SNV	T	C	51	62	96	53.125
D08 Rad30 UVB	rad30Δ	300	15	XVI	339845	339845	SNV	G	A	64	85	112	57.1429
D08 Rad30 UVB	rad30Δ	300	15	XVI	396897	396897	SNV	C	A	48	59	90	53.3333
D08 Rad30 UVB	rad30Δ	300	15	XVI	396943	396943	SNV	A	G	51	67	102	50
D08 Rad30 UVB	rad30Δ	300	15	XVI	550184	550184	SNV	C	T	45	62	92	48.913
D08 Rad30 UVB	rad30Δ	300	15	XVI	634316	634316	SNV	T	A	38	48	84	45.2381
D08 Rad30 UVB	rad30Δ	300	15	XVI	635368	635368	SNV	C	T	49	57	90	54.4444
D08 Rad30 UVB	rad30Δ	300	15	XVI	760914	760914	SNV	C	T	91	119	91	100
D08 Rad30 UVB	rad30Δ	300	15	XVI	772427	772427	SNV	C	T	51	69	89	57.3034
D08 Rad30 UVB	rad30Δ	300	15	XVI	876501	876501	SNV	G	A	44	56	87	50.5747
D08 Rad30 UVB	rad30Δ	300	15	XVI	904412	904412	SNV	C	T	57	78	102	55.8824
D08 Rad30 UVB	rad30Δ	300	15	Mito	50661	50662	Insertion	-	A	644	831	732	87.9781
D09 Rad30 UVB	rad30Δ	300	15	I	107493	107493	SNV	G	A	49	62	50	98
D09 Rad30 UVB	rad30Δ	300	15	I	168947	168948	MNV	CC	TT	30	41	61	49.1803
D09 Rad30 UVB	rad30Δ	300	15	I	194382	194382	SNV	C	T	31	39	53	58.4906
D09 Rad30 UVB	rad30Δ	300	15	II	18927	18927	SNV	G	A	51	70	53	96.2264
D09 Rad30 UVB	rad30Δ	300	15	II	18931	18931	SNV	A	G	51	71	51	100
D09 Rad30 UVB	rad30Δ	300	15	II	23579	23579	SNV	G	A	59	80	59	100
D09 Rad30 UVB	rad30Δ	300	15	II	78495	78495	SNV	A	T	29	32	62	46.7742
D09 Rad30 UVB	rad30Δ	300	15	II	176409	176409	SNV	A	T	18	24	37	48.6486
D09 Rad30 UVB	rad30Δ	300	15	II	212772	212772	SNV	T	A	37	47	68	54.4118
D09 Rad30 UVB	rad30Δ	300	15	II	225749	225749	SNV	C	T	11	11	20	55
D09 Rad30 UVB	rad30Δ	300	15	II	255302	255302	SNV	G	A	29	34	42	69.0476
D09 Rad30 UVB	rad30Δ	300	15	II	425021	425021	SNV	A	G	11	14	22	50
D09 Rad30 UVB	rad30Δ	300	15	II	438002	438003	Insertion	-	TT	29	36	54	53.7037
D09 Rad30 UVB	rad30Δ	300	15	II	438008	438008	SNV	C	T	30	37	52	57.6923
D09 Rad30 UVB	rad30Δ	300	15	II	492950	492950	SNV	G	A	8	8	16	50
D09 Rad30 UVB	rad30Δ	300	15	II	549766	549766	SNV	C	T	33	39	54	61.1111
D09 Rad30 UVB	rad30Δ	300	15	II	577696	577696	SNV	G	T	46	61	70	65.7143
D09 Rad30 UVB	rad30Δ	300	15	II	602567	602567	SNV	G	A	23	28	40	57.5
D09 Rad30 UVB	rad30Δ	300	15	II	602625	602625	SNV	G	A	18	20	38	47.3684
D09 Rad30 UVB	rad30Δ	300	15	II	630300	630300	SNV	C	T	30	38	54	55.5556
D09 Rad30 UVB	rad30Δ	300	15	II	663793	663793	SNV	G	A	23	31	41	56.0976
D09 Rad30 UVB	rad30Δ	300	15	II	713174	713174	SNV	A	G	20	22	42	47.619
D09 Rad30 UVB	rad30Δ	300	15	II	732994	732994	SNV	G	C	41	55	41	100
D09 Rad30 UVB	rad30Δ	300	15	III	139085	139085	SNV	G	T	29	35	56	51.7857
D09 Rad30 UVB	rad30Δ	300	15	III	168295	168295	SNV	A	T	31	39	61	50.8197
D09 Rad30 UVB	rad30Δ	300	15	III	205603	205603	SNV	G	T	21	26	38	55.2632
D09 Rad30 UVB	rad30Δ	300	15	III	273112	273112	SNV	A	T	25	33	52	48.0769
D09 Rad30 UVB	rad30Δ	300	15	III	314883	314883	SNV	A	T	24	27	51	47.0588
D09 Rad30 UVB	rad30Δ	300	15	IV	30	30	Deletion	C	-	9	12	18	50
D09 Rad30 UVB	rad30Δ	300	15	IV	14818	14818	SNV	C	T	12	12	12	100
D09 Rad30 UVB	rad30Δ	300	15	IV	36010	36010	SNV	G	A	50	62	50	100
D09 Rad30 UVB	rad30Δ	300	15	IV	41702	41702	SNV	G	A	42	54	42	100
D09 Rad30 UVB	rad30Δ	300	15	IV	43882	43882	SNV	C	A	7	7	15	46.6667
D09 Rad30 UVB	rad30Δ	300	15	IV	50458	50458	SNV	A	T	40	56	40	100
D09 Rad30 UVB	rad30Δ	300	15	IV	60178	60178	SNV	C	T	51	61	51	100
D09 Rad30 UVB	rad30Δ	300	15	IV	75206	75206	SNV	A	G	57	74	58	98.2759
D09 Rad30 UVB	rad30Δ	300	15	IV	172373	172373	SNV	C	T	45	56	46	97.8261
D09 Rad30 UVB	rad30Δ	300	15	IV	210814	210814	Deletion	A	-	32	35	32	100
D09 Rad30 UVB	rad30Δ	300	15	IV	223502	223502	SNV	T	A	52	68	52	100
D09 Rad30 UVB	rad30Δ	300	15	IV	245163	245163	SNV	C	T	56	78	57	98.2456
D09 Rad30 UVB	rad30Δ	300	15	IV	247708	247708	SNV	C	T	58	73	59	98.3051
D09 Rad30 UVB	rad30Δ	300	15	IV	330155	330155	SNV	G	A	27	38	41	65.8537
D09 Rad30 UVB	rad30Δ	300	15	IV	438447	438447	SNV	C	T	27	37	53	50.9434
D09 Rad30 UVB	rad30Δ	300	15	IV	463738	463738	SNV	C	T	32	38	48	66.6667
D09 Rad30 UVB	rad30Δ	300	15	IV	544251	544252	Insertion	-	T	19	27	36	52.7778
D09 Rad30 UVB	rad30Δ	300	15	IV	548566	548566	SNV	C	T	6	6	10	60
D09 Rad30 UVB	rad30Δ	300	15	IV	572095	572095	SNV	G	A	22	26	41	53.6585
D09 Rad30 UVB	rad30Δ	300	15	IV	590956	590956	SNV	C	T	39	50	39	100
D09 Rad30 UVB	rad30Δ	300	15	IV	677877	677877	SNV	C	T	17	24	31	54.8387
D09 Rad30 UVB	rad30Δ	300	15	IV	684161	684161	SNV	C	T	20	26	44	45.4545
D09 Rad30 UVB	rad30Δ	300	15	IV	696498	696498	SNV	C	T	22	29	43	51.1628
D09 Rad30 UVB	rad30Δ	300	15	IV	768964	768964	SNV	G	A	29	34	60	48.3333
D09 Rad30 UVB	rad30Δ	300	15	IV	771079	771079	SNV	C	T	29	35	50	58
D09 Rad30 UVB	rad30Δ	300	15	IV	807867	807867	SNV	C	A	30	43	59	50.8475
D09 Rad30 UVB	rad30Δ	300	15	IV	808918	808919	MNV	CC	TT	26	33	57	45.614
D09 Rad30 UVB	rad30Δ	300	15	IV	820881	820881	SNV	C	T	29	36	61	47.541
D09 Rad30 UVB	rad30Δ	300	15	IV	908800	908800	SNV	G	A	35	53	63	55.5556
D09 Rad30 UVB	rad30Δ	300	15	IV	916877	916877	SNV	T	A	17	23	36	47.2222
D09 Rad30 UVB	rad30Δ	300	15	IV	937229	937229	SNV	C	T	29	33	49	59.1837
D09 Rad30 UVB	rad30Δ	300	15	IV	1031916	1031916	SNV	T	A	25	29	49	51.0204
D09 Rad30 UVB	rad30Δ	300	15	IV	1035778	1035778	SNV	A	C	27	39	53	50.9434
D09 Rad30 UVB	rad30Δ	300	15	IV	1047542	1047542	SNV	G	A	24	32	53	45.283
D09 Rad30 UVB	rad30Δ	300	15	IV	1048677	1048677	SNV	G	A	29	35	55	52.7273
D09 Rad30 UVB	rad30Δ	300	15	IV	1052755	1052755	SNV	G	A	28	34	51	54.902
D09 Rad30 UVB	rad30Δ	300	15	IV	1062852	1062852	SNV	T	A	24	29	49	48.9796
D09 Rad30 UVB	rad30Δ	300	15	IV	1115559	1115559	SNV	C	A	28	35	46	60.8696
D09 Rad30 UVB	rad30Δ	300	15	IV	1234389	1234389	SNV	C	T	27	34	50	54
D09 Rad30 UVB	rad30Δ	300	15	IV	1329951	1329951	SNV	C	T	30	39	57	52.6316
D09 Rad30 UVB	rad30Δ	300	15	IV	1492411	1492411	SNV	T	A	66	94	66	100
D09 Rad30 UVB	rad30Δ	300	15	IV	1497251	1497251	SNV	G	A	25	32	52	48.0769
D09 Rad30 UVB	rad30Δ	300	15	IV	1497294	1497294	SNV	G	A	30	36	63	47.619
D09 Rad30 UVB	rad30Δ	300	15	IV	1522273	1522273	SNV	G	A	32	46	52	61.5385
D09 Rad30 UVB	rad30Δ	300	15	V	68697	68697	SNV	G	A	32	46	57	56.1404
D09 Rad30 UVB	rad30Δ	300	15	V	123018	123018	SNV	A	T	34	44	67	50.7463
D09 Rad30 UVB	rad30Δ	300	15	V	163803	163803	SNV	C	T	28	42	59	47.4576
D09 Rad30 UVB	rad30Δ	300	15	V	186239	186239	SNV	G	A	27	35	50	54
D09 Rad30 UVB	rad30Δ	300	15	V	227194	227194	SNV	C	T	33	36	68	48.5294
D09 Rad30 UVB	rad30Δ	300	15	V	229614	229614	SNV	C	T	32	47	57	56.1404
D09 Rad30 UVB	rad30Δ	300	15	V	232835	232835	SNV	C	T	29	45	51	56.8627
D09 Rad30 UVB	rad30Δ	300	15	V	359100	359100	SNV	G	T	28	35	50	56
D09 Rad30 UVB	rad30Δ	300	15	V	359530	359530	SNV	C	T	25	30	55	45.4545
D09 Rad30 UVB	rad30Δ	300	15	V	379968	379968	SNV	G	A	29	35	48	60.4167
D09 Rad30 UVB	rad30Δ	300	15	V	386216	386216	SNV	A	T	27	30	50	54
D09 Rad30 UVB	rad30Δ	300	15	V	484392	484392	SNV	A	T	33	45	33	100
D09 Rad30 UVB	rad30Δ	300	15	V	500904	500904	SNV	G	A	24	29	44	54.5455
D09 Rad30 UVB	rad30Δ	300	15	V	509916	509917	MNV	CT	TA	29	41	55	52.7273
D09 Rad30 UVB	rad30Δ	300	15	VI	79297	79297	SNV	G	A	29	37	57	50.8772
D09 Rad30 UVB	rad30Δ	300	15	VI	90818	90818	SNV	G	T	32	39	61	52.459
D09 Rad30 UVB	rad30Δ	300	15	VI	179511	179511	SNV	C	T	61	76	61	100
D09 Rad30 UVB	rad30Δ	300	15	VI	218065	218065	SNV	T	A	38	48	38	100
D09 Rad30 UVB	rad30Δ	300	15	VII	22462	22462	SNV	T	G	42	55	42	100
D09 Rad30 UVB	rad30Δ	300	15	VII	144751	144751	SNV	G	A	35	47	35	100
D09 Rad30 UVB	rad30Δ	300	15	VII	161548	161548	SNV	C	T	44	58	44	100
D09 Rad30 UVB	rad30Δ	300	15	VII	207069	207069	SNV	G	A	38	47	38	100
D09 Rad30 UVB	rad30Δ	300	15	VII	350452	350452	SNV	G	A	52	70	53	98.1132
D09 Rad30 UVB	rad30Δ	300	15	VII	361183	361183	SNV	C	A	59	81	59	100
D09 Rad30 UVB	rad30Δ	300	15	VII	367831	367831	SNV	G	A	47	66	47	100
D09 Rad30 UVB	rad30Δ	300	15	VII	373649	373649	SNV	C	T	51	72	51	100
D09 Rad30 UVB	rad30Δ	300	15	VII	376476	376476	SNV	C	T	55	71	55	100
D09 Rad30 UVB	rad30Δ	300	15	VII	379948	379948	SNV	G	A	58	78	58	100
D09 Rad30 UVB	rad30Δ	300	15	VII	483562	483563	MNV	CC	TT	21	23	43	48.8372
D09 Rad30 UVB	rad30Δ	300	15	VII	524786	524786	SNV	C	T	23	31	50	46
D09 Rad30 UVB	rad30Δ	300	15	VII	534139	534139	SNV	G	A	28	35	53	52.8302
D09 Rad30 UVB	rad30Δ	300	15	VII	583686	583686	SNV	G	T	26	32	49	53.0612
D09 Rad30 UVB	rad30Δ	300	15	VII	583693	583693	SNV	A	T	27	32	49	55.102
D09 Rad30 UVB	rad30Δ	300	15	VII	590815	590815	SNV	C	T	31	39	63	49.2063
D09 Rad30 UVB	rad30Δ	300	15	VII	697615	697616	MNV	GG	AA	50	58	50	100
D09 Rad30 UVB	rad30Δ	300	15	VII	739219	739219	SNV	A	T	68	86	68	100
D09 Rad30 UVB	rad30Δ	300	15	VII	751916	751916	SNV	G	A	45	59	46	97.8261
D09 Rad30 UVB	rad30Δ	300	15	VII	833756	833756	SNV	G	A	53	79	53	100
D09 Rad30 UVB	rad30Δ	300	15	VII	833895	833896	Insertion	-	A	35	47	38	92.1053
D09 Rad30 UVB	rad30Δ	300	15	VII	833898	833898	SNV	G	A	37	49	37	100
D09 Rad30 UVB	rad30Δ	300	15	VII	836191	836191	SNV	G	A	56	66	56	100
D09 Rad30 UVB	rad30Δ	300	15	VII	843479	843479	SNV	G	A	53	67	54	98.1481
D09 Rad30 UVB	rad30Δ	300	15	VII	858534	858534	SNV	G	A	58	72	58	100
D09 Rad30 UVB	rad30Δ	300	15	VII	878832	878832	SNV	G	A	44	61	44	100
D09 Rad30 UVB	rad30Δ	300	15	VII	884878	884878	SNV	G	A	59	75	59	100
D09 Rad30 UVB	rad30Δ	300	15	VII	906954	906954	SNV	G	A	46	57	46	100
D09 Rad30 UVB	rad30Δ	300	15	VII	949701	949701	SNV	G	A	64	83	64	100
D09 Rad30 UVB	rad30Δ	300	15	VII	1004318	1004318	SNV	T	C	42	58	42	100
D09 Rad30 UVB	rad30Δ	300	15	VII	1068640	1068640	SNV	C	T	58	81	58	100
D09 Rad30 UVB	rad30Δ	300	15	VIII	12629	12629	SNV	G	A	40	50	70	57.1429
D09 Rad30 UVB	rad30Δ	300	15	VIII	28531	28531	SNV	A	G	25	33	49	51.0204
D09 Rad30 UVB	rad30Δ	300	15	VIII	46580	46580	SNV	G	A	25	31	53	47.1698
D09 Rad30 UVB	rad30Δ	300	15	VIII	57618	57618	SNV	G	A	33	47	56	58.9286
D09 Rad30 UVB	rad30Δ	300	15	VIII	223840	223840	SNV	C	T	45	54	45	100
D09 Rad30 UVB	rad30Δ	300	15	VIII	241388	241388	SNV	G	A	38	47	38	100
D09 Rad30 UVB	rad30Δ	300	15	VIII	346964	346964	SNV	A	T	54	74	54	100
D09 Rad30 UVB	rad30Δ	300	15	VIII	385203	385203	SNV	C	T	34	48	60	56.6667
D09 Rad30 UVB	rad30Δ	300	15	VIII	388292	388292	SNV	T	A	38	49	38	100
D09 Rad30 UVB	rad30Δ	300	15	VIII	425977	425977	SNV	C	T	25	30	50	50
D09 Rad30 UVB	rad30Δ	300	15	VIII	467827	467827	SNV	C	T	41	51	41	100
D09 Rad30 UVB	rad30Δ	300	15	VIII	475549	475550	Insertion	-	A	26	27	35	74.2857
D09 Rad30 UVB	rad30Δ	300	15	VIII	525893	525893	SNV	G	A	63	83	63	100
D09 Rad30 UVB	rad30Δ	300	15	VIII	540004	540004	SNV	T	A	12	12	12	100
D09 Rad30 UVB	rad30Δ	300	15	IX	48440	48440	SNV	T	A	24	31	48	50
D09 Rad30 UVB	rad30Δ	300	15	IX	109065	109065	SNV	C	A	29	34	57	50.8772
D09 Rad30 UVB	rad30Δ	300	15	IX	156279	156279	SNV	C	T	37	49	67	55.2239
D09 Rad30 UVB	rad30Δ	300	15	IX	220535	220535	SNV	A	T	26	32	45	57.7778
D09 Rad30 UVB	rad30Δ	300	15	IX	236111	236111	SNV	T	A	21	32	45	46.6667
D09 Rad30 UVB	rad30Δ	300	15	IX	287754	287754	SNV	G	T	21	24	42	50
D09 Rad30 UVB	rad30Δ	300	15	IX	302535	302535	SNV	T	G	20	32	44	45.4545
D09 Rad30 UVB	rad30Δ	300	15	IX	315922	315922	SNV	C	T	24	30	46	52.1739
D09 Rad30 UVB	rad30Δ	300	15	IX	337584	337584	SNV	G	A	30	38	65	46.1538
D09 Rad30 UVB	rad30Δ	300	15	X	39915	39915	SNV	C	T	31	39	59	52.5424
D09 Rad30 UVB	rad30Δ	300	15	X	55204	55204	SNV	C	T	25	34	54	46.2963
D09 Rad30 UVB	rad30Δ	300	15	X	64847	64847	SNV	C	T	32	43	62	51.6129
D09 Rad30 UVB	rad30Δ	300	15	X	81226	81226	SNV	C	T	65	77	66	98.4848
D09 Rad30 UVB	rad30Δ	300	15	X	182697	182697	SNV	G	A	34	44	62	54.8387
D09 Rad30 UVB	rad30Δ	300	15	X	204612	204612	SNV	C	T	25	32	45	55.5556
D09 Rad30 UVB	rad30Δ	300	15	X	254967	254967	SNV	G	A	27	33	55	49.0909
D09 Rad30 UVB	rad30Δ	300	15	X	366851	366851	SNV	C	T	19	25	37	51.3514
D09 Rad30 UVB	rad30Δ	300	15	X	392056	392056	SNV	C	T	28	34	55	50.9091
D09 Rad30 UVB	rad30Δ	300	15	X	403092	403092	SNV	A	T	26	33	51	50.9804
D09 Rad30 UVB	rad30Δ	300	15	X	493576	493576	SNV	G	A	30	38	57	52.6316
D09 Rad30 UVB	rad30Δ	300	15	X	537386	537386	SNV	G	A	23	30	51	45.098
D09 Rad30 UVB	rad30Δ	300	15	X	538611	538611	SNV	A	G	16	20	29	55.1724
D09 Rad30 UVB	rad30Δ	300	15	X	554020	554020	SNV	C	T	29	31	60	48.3333
D09 Rad30 UVB	rad30Δ	300	15	X	620557	620557	SNV	T	A	15	20	29	51.7241
D09 Rad30 UVB	rad30Δ	300	15	X	622727	622727	SNV	G	A	33	47	62	53.2258
D09 Rad30 UVB	rad30Δ	300	15	X	644552	644552	SNV	T	A	27	33	56	48.2143
D09 Rad30 UVB	rad30Δ	300	15	XI	78460	78460	SNV	G	A	27	38	52	51.9231
D09 Rad30 UVB	rad30Δ	300	15	XI	84190	84190	SNV	A	G	25	31	54	46.2963
D09 Rad30 UVB	rad30Δ	300	15	XI	128106	128106	SNV	G	A	27	33	50	54
D09 Rad30 UVB	rad30Δ	300	15	XI	147357	147357	SNV	C	T	28	39	60	46.6667
D09 Rad30 UVB	rad30Δ	300	15	XI	268923	268923	SNV	G	A	32	40	56	57.1429
D09 Rad30 UVB	rad30Δ	300	15	XI	300590	300590	SNV	G	A	32	45	60	53.3333
D09 Rad30 UVB	rad30Δ	300	15	XI	319664	319664	SNV	A	T	23	29	46	50
D09 Rad30 UVB	rad30Δ	300	15	XI	368606	368606	SNV	C	T	42	57	62	67.7419
D09 Rad30 UVB	rad30Δ	300	15	XI	384829	384829	SNV	T	G	22	30	38	57.8947
D09 Rad30 UVB	rad30Δ	300	15	XI	392058	392058	SNV	G	A	23	30	50	46
D09 Rad30 UVB	rad30Δ	300	15	XI	476097	476097	SNV	C	T	23	28	51	45.098
D09 Rad30 UVB	rad30Δ	300	15	XI	518704	518704	SNV	G	A	53	74	53	100
D09 Rad30 UVB	rad30Δ	300	15	XI	518870	518870	SNV	C	T	31	39	60	51.6667
D09 Rad30 UVB	rad30Δ	300	15	XI	554090	554090	SNV	G	A	55	70	55	100
D09 Rad30 UVB	rad30Δ	300	15	XII	17853	17853	SNV	G	A	38	51	68	55.8824
D09 Rad30 UVB	rad30Δ	300	15	XII	87173	87173	SNV	T	C	26	32	44	59.0909
D09 Rad30 UVB	rad30Δ	300	15	XII	104686	104686	SNV	A	G	28	33	54	51.8519
D09 Rad30 UVB	rad30Δ	300	15	XII	104742	104742	SNV	G	A	29	37	58	50
D09 Rad30 UVB	rad30Δ	300	15	XII	113432	113432	SNV	G	A	33	47	59	55.9322
D09 Rad30 UVB	rad30Δ	300	15	XII	150970	150970	SNV	C	T	19	22	37	51.3514
D09 Rad30 UVB	rad30Δ	300	15	XII	170304	170304	SNV	C	T	45	58	75	60
D09 Rad30 UVB	rad30Δ	300	15	XII	213058	213058	SNV	C	T	21	28	38	55.2632
D09 Rad30 UVB	rad30Δ	300	15	XII	256611	256611	SNV	C	T	26	35	56	46.4286
D09 Rad30 UVB	rad30Δ	300	15	XII	265101	265101	SNV	C	T	32	42	53	60.3774
D09 Rad30 UVB	rad30Δ	300	15	XII	277619	277619	SNV	G	A	26	34	43	60.4651
D09 Rad30 UVB	rad30Δ	300	15	XII	324677	324677	SNV	G	A	36	47	62	58.0645
D09 Rad30 UVB	rad30Δ	300	15	XII	331196	331196	SNV	G	A	23	26	38	60.5263
D09 Rad30 UVB	rad30Δ	300	15	XII	397835	397835	SNV	A	T	29	39	59	49.1525
D09 Rad30 UVB	rad30Δ	300	15	XII	427466	427466	SNV	C	T	29	40	45	64.4444
D09 Rad30 UVB	rad30Δ	300	15	XII	433823	433823	SNV	G	A	30	42	60	50
D09 Rad30 UVB	rad30Δ	300	15	XII	448127	448127	SNV	G	A	22	32	44	50
D09 Rad30 UVB	rad30Δ	300	15	XII	552623	552623	SNV	C	T	27	34	46	58.6957
D09 Rad30 UVB	rad30Δ	300	15	XII	553988	553988	SNV	G	A	26	34	48	54.1667
D09 Rad30 UVB	rad30Δ	300	15	XII	747659	747659	SNV	G	A	30	39	51	58.8235
D09 Rad30 UVB	rad30Δ	300	15	XII	758919	758919	SNV	G	A	29	35	59	49.1525
D09 Rad30 UVB	rad30Δ	300	15	XII	806009	806009	SNV	C	T	25	33	54	46.2963
D09 Rad30 UVB	rad30Δ	300	15	XII	953730	953730	SNV	T	A	29	36	53	54.717
D09 Rad30 UVB	rad30Δ	300	15	XII	1002214	1002214	SNV	G	A	9	9	18	50
D09 Rad30 UVB	rad30Δ	300	15	XIII	83639	83639	SNV	C	T	30	38	55	54.5455
D09 Rad30 UVB	rad30Δ	300	15	XIII	117959	117959	SNV	A	C	29	41	61	47.541
D09 Rad30 UVB	rad30Δ	300	15	XIII	166751	166751	SNV	G	T	32	39	56	57.1429
D09 Rad30 UVB	rad30Δ	300	15	XIII	172993	172993	SNV	C	T	30	39	51	58.8235
D09 Rad30 UVB	rad30Δ	300	15	XIII	250555	250555	SNV	G	C	22	24	45	48.8889
D09 Rad30 UVB	rad30Δ	300	15	XIII	261929	261929	SNV	G	A	35	46	55	63.6364
D09 Rad30 UVB	rad30Δ	300	15	XIII	264418	264418	SNV	C	T	31	37	58	53.4483
D09 Rad30 UVB	rad30Δ	300	15	XIII	277830	277830	SNV	G	A	43	61	59	72.8814
D09 Rad30 UVB	rad30Δ	300	15	XIII	278356	278356	SNV	T	C	29	39	44	65.9091
D09 Rad30 UVB	rad30Δ	300	15	XIII	306683	306683	SNV	G	A	30	33	59	50.8475
D09 Rad30 UVB	rad30Δ	300	15	XIII	327839	327839	SNV	G	A	21	25	39	53.8462
D09 Rad30 UVB	rad30Δ	300	15	XIII	345360	345360	SNV	G	A	33	40	52	63.4615
D09 Rad30 UVB	rad30Δ	300	15	XIII	378728	378728	SNV	G	A	36	48	66	54.5455
D09 Rad30 UVB	rad30Δ	300	15	XIII	390759	390759	SNV	T	A	16	20	31	51.6129
D09 Rad30 UVB	rad30Δ	300	15	XIII	398546	398546	SNV	T	C	22	29	43	51.1628
D09 Rad30 UVB	rad30Δ	300	15	XIII	413186	413186	SNV	T	A	27	37	46	58.6957
D09 Rad30 UVB	rad30Δ	300	15	XIII	417744	417744	SNV	G	A	33	46	53	62.2642
D09 Rad30 UVB	rad30Δ	300	15	XIII	443340	443340	SNV	G	A	30	36	59	50.8475
D09 Rad30 UVB	rad30Δ	300	15	XIII	463477	463477	SNV	T	A	19	22	39	48.7179
D09 Rad30 UVB	rad30Δ	300	15	XIII	522757	522757	SNV	C	T	19	23	42	45.2381
D09 Rad30 UVB	rad30Δ	300	15	XIII	524932	524932	SNV	T	C	34	48	59	57.6271
D09 Rad30 UVB	rad30Δ	300	15	XIII	525008	525008	SNV	C	T	25	31	52	48.0769
D09 Rad30 UVB	rad30Δ	300	15	XIII	602531	602531	SNV	T	C	21	31	43	48.8372
D09 Rad30 UVB	rad30Δ	300	15	XIII	683309	683309	SNV	G	A	24	29	47	51.0638
D09 Rad30 UVB	rad30Δ	300	15	XIII	688210	688210	SNV	C	A	28	38	49	57.1429
D09 Rad30 UVB	rad30Δ	300	15	XIII	735481	735481	SNV	C	T	24	33	46	52.1739
D09 Rad30 UVB	rad30Δ	300	15	XIII	883541	883541	SNV	G	A	29	33	54	53.7037
D09 Rad30 UVB	rad30Δ	300	15	XIV	14340	14340	SNV	G	A	7	7	13	53.8462
D09 Rad30 UVB	rad30Δ	300	15	XIV	37233	37233	SNV	T	A	31	47	63	49.2063
D09 Rad30 UVB	rad30Δ	300	15	XIV	91058	91058	SNV	A	T	26	33	44	59.0909
D09 Rad30 UVB	rad30Δ	300	15	XIV	106148	106148	SNV	G	A	25	35	50	50
D09 Rad30 UVB	rad30Δ	300	15	XIV	146013	146013	SNV	G	A	26	31	47	55.3191
D09 Rad30 UVB	rad30Δ	300	15	XIV	228116	228116	SNV	C	T	22	26	46	47.8261
D09 Rad30 UVB	rad30Δ	300	15	XIV	238118	238118	SNV	G	A	28	32	43	65.1163
D09 Rad30 UVB	rad30Δ	300	15	XIV	315857	315857	SNV	A	G	19	26	40	47.5
D09 Rad30 UVB	rad30Δ	300	15	XIV	331531	331531	SNV	C	T	30	36	49	61.2245
D09 Rad30 UVB	rad30Δ	300	15	XIV	354607	354607	SNV	C	T	29	36	59	49.1525
D09 Rad30 UVB	rad30Δ	300	15	XIV	392942	392942	SNV	G	A	36	46	62	58.0645
D09 Rad30 UVB	rad30Δ	300	15	XIV	462695	462695	SNV	C	T	21	25	43	48.8372
D09 Rad30 UVB	rad30Δ	300	15	XIV	477624	477624	SNV	G	A	32	44	65	49.2308
D09 Rad30 UVB	rad30Δ	300	15	XIV	492955	492955	SNV	T	C	24	30	44	54.5455
D09 Rad30 UVB	rad30Δ	300	15	XIV	512119	512119	SNV	T	C	37	47	71	52.1127
D09 Rad30 UVB	rad30Δ	300	15	XIV	513170	513170	SNV	G	A	31	39	61	50.8197
D09 Rad30 UVB	rad30Δ	300	15	XIV	519475	519475	SNV	C	T	21	28	45	46.6667
D09 Rad30 UVB	rad30Δ	300	15	XIV	549756	549756	SNV	C	T	27	35	53	50.9434
D09 Rad30 UVB	rad30Δ	300	15	XIV	554892	554892	SNV	G	A	23	31	43	53.4884
D09 Rad30 UVB	rad30Δ	300	15	XIV	574598	574598	SNV	A	T	31	38	63	49.2063
D09 Rad30 UVB	rad30Δ	300	15	XIV	611293	611293	SNV	C	T	30	46	65	46.1538
D09 Rad30 UVB	rad30Δ	300	15	XIV	641764	641764	SNV	G	T	25	32	42	59.5238
D09 Rad30 UVB	rad30Δ	300	15	XIV	689648	689648	SNV	A	T	24	28	43	55.814
D09 Rad30 UVB	rad30Δ	300	15	XIV	763300	763300	SNV	C	T	26	28	41	63.4146
D09 Rad30 UVB	rad30Δ	300	15	XIV	778537	778537	SNV	C	A	20	23	39	51.2821
D09 Rad30 UVB	rad30Δ	300	15	XV	16646	16646	SNV	G	A	26	38	45	57.7778
D09 Rad30 UVB	rad30Δ	300	15	XV	16676	16676	SNV	G	A	28	38	44	63.6364
D09 Rad30 UVB	rad30Δ	300	15	XV	54846	54846	SNV	G	T	55	68	55	100
D09 Rad30 UVB	rad30Δ	300	15	XV	56139	56139	SNV	C	T	28	38	59	47.4576
D09 Rad30 UVB	rad30Δ	300	15	XV	56150	56150	SNV	G	T	29	39	57	50.8772
D09 Rad30 UVB	rad30Δ	300	15	XV	68641	68641	SNV	G	A	63	76	63	100
D09 Rad30 UVB	rad30Δ	300	15	XV	100108	100108	SNV	C	T	20	24	41	48.7805
D09 Rad30 UVB	rad30Δ	300	15	XV	102231	102231	SNV	A	T	39	43	39	100
D09 Rad30 UVB	rad30Δ	300	15	XV	123510	123510	SNV	C	T	28	30	28	100
D09 Rad30 UVB	rad30Δ	300	15	XV	147544	147544	SNV	G	A	36	45	64	56.25
D09 Rad30 UVB	rad30Δ	300	15	XV	173070	173070	SNV	T	C	45	53	45	100
D09 Rad30 UVB	rad30Δ	300	15	XV	184592	184592	SNV	C	T	33	42	60	55
D09 Rad30 UVB	rad30Δ	300	15	XV	203214	203214	SNV	G	A	32	37	59	54.2373
D09 Rad30 UVB	rad30Δ	300	15	XV	223257	223257	SNV	A	T	25	30	53	47.1698
D09 Rad30 UVB	rad30Δ	300	15	XV	332825	332825	SNV	C	T	28	39	60	46.6667
D09 Rad30 UVB	rad30Δ	300	15	XV	359087	359087	SNV	G	T	23	27	50	46
D09 Rad30 UVB	rad30Δ	300	15	XV	382256	382256	SNV	G	A	33	40	60	55
D09 Rad30 UVB	rad30Δ	300	15	XV	382323	382323	SNV	A	C	38	45	61	62.2951
D09 Rad30 UVB	rad30Δ	300	15	XV	432485	432485	SNV	T	A	25	31	54	46.2963
D09 Rad30 UVB	rad30Δ	300	15	XV	601394	601394	SNV	C	T	39	49	39	100
D09 Rad30 UVB	rad30Δ	300	15	XV	605820	605820	SNV	G	A	19	25	40	47.5
D09 Rad30 UVB	rad30Δ	300	15	XV	626456	626456	SNV	T	A	34	45	34	100
D09 Rad30 UVB	rad30Δ	300	15	XV	643090	643090	SNV	C	T	43	59	44	97.7273
D09 Rad30 UVB	rad30Δ	300	15	XV	652715	652715	SNV	G	A	38	43	38	100
D09 Rad30 UVB	rad30Δ	300	15	XV	687267	687267	SNV	C	T	43	59	43	100
D09 Rad30 UVB	rad30Δ	300	15	XV	802793	802793	SNV	G	A	47	60	47	100
D09 Rad30 UVB	rad30Δ	300	15	XV	854779	854779	SNV	C	T	49	65	49	100
D09 Rad30 UVB	rad30Δ	300	15	XV	873735	873735	SNV	C	T	56	77	57	98.2456
D09 Rad30 UVB	rad30Δ	300	15	XV	909222	909222	SNV	C	T	22	30	39	56.4103
D09 Rad30 UVB	rad30Δ	300	15	XV	1035111	1035111	SNV	G	A	50	65	50	100
D09 Rad30 UVB	rad30Δ	300	15	XVI	52626	52626	SNV	G	A	36	52	65	55.3846
D09 Rad30 UVB	rad30Δ	300	15	XVI	173866	173866	SNV	T	A	28	37	51	54.902
D09 Rad30 UVB	rad30Δ	300	15	XVI	210272	210272	SNV	G	T	45	66	45	100
D09 Rad30 UVB	rad30Δ	300	15	XVI	218910	218910	SNV	C	T	35	47	35	100
D09 Rad30 UVB	rad30Δ	300	15	XVI	220511	220511	SNV	C	T	31	41	63	49.2063
D09 Rad30 UVB	rad30Δ	300	15	XVI	262605	262605	SNV	G	T	43	62	43	100
D09 Rad30 UVB	rad30Δ	300	15	XVI	281520	281520	Deletion	T	-	46	63	48	95.8333
D09 Rad30 UVB	rad30Δ	300	15	XVI	318169	318170	MNV	GG	AA	60	77	60	100
D09 Rad30 UVB	rad30Δ	300	15	XVI	476050	476050	SNV	G	A	21	30	43	48.8372
D09 Rad30 UVB	rad30Δ	300	15	XVI	492105	492105	SNV	G	A	45	61	77	58.4416
D09 Rad30 UVB	rad30Δ	300	15	XVI	521227	521227	SNV	G	A	21	37	41	51.2195
D09 Rad30 UVB	rad30Δ	300	15	XVI	546545	546545	SNV	G	A	18	22	37	48.6486
D09 Rad30 UVB	rad30Δ	300	15	XVI	597072	597072	SNV	C	T	24	32	46	52.1739
D09 Rad30 UVB	rad30Δ	300	15	XVI	718638	718638	SNV	G	A	30	35	63	47.619
D09 Rad30 UVB	rad30Δ	300	15	XVI	723837	723837	SNV	G	A	19	23	42	45.2381
D09 Rad30 UVB	rad30Δ	300	15	XVI	801688	801688	SNV	G	T	25	31	50	50
D09 Rad30 UVB	rad30Δ	300	15	XVI	850711	850711	SNV	G	A	21	26	37	56.7568
D09 Rad30 UVB	rad30Δ	300	15	XVI	873910	873910	SNV	C	T	32	42	64	50
D09 Rad30 UVB	rad30Δ	300	15	XVI	881962	881962	SNV	G	A	30	38	63	47.619
D09 Rad30 UVB	rad30Δ	300	15	XVI	916994	916994	SNV	T	A	26	29	52	50
D09 Rad30 UVB	rad30Δ	300	15	Mito	17714	17714	SNV	T	C	778	1020	786	98.9822
D10 Rad30 UVB	rad30Δ	300	15	I	26748	26748	SNV	T	A	7	7	15	46.6667
D10 Rad30 UVB	rad30Δ	300	15	I	52661	52661	SNV	T	C	80	92	81	98.7654
D10 Rad30 UVB	rad30Δ	300	15	I	95643	95643	SNV	G	A	108	118	108	100
D10 Rad30 UVB	rad30Δ	300	15	I	209666	209666	SNV	C	T	44	45	87	50.5747
D10 Rad30 UVB	rad30Δ	300	15	II	42321	42321	SNV	A	T	100	110	100	100
D10 Rad30 UVB	rad30Δ	300	15	II	79706	79706	SNV	C	T	69	74	70	98.5714
D10 Rad30 UVB	rad30Δ	300	15	II	132920	132920	SNV	T	C	86	93	86	100
D10 Rad30 UVB	rad30Δ	300	15	II	230813	230813	SNV	A	G	45	46	81	55.5556
D10 Rad30 UVB	rad30Δ	300	15	II	240682	240682	SNV	A	G	38	45	73	52.0548
D10 Rad30 UVB	rad30Δ	300	15	II	253317	253317	SNV	C	T	43	48	88	48.8636
D10 Rad30 UVB	rad30Δ	300	15	II	271900	271900	SNV	C	T	31	36	58	53.4483
D10 Rad30 UVB	rad30Δ	300	15	II	272079	272079	SNV	A	T	49	60	89	55.0562
D10 Rad30 UVB	rad30Δ	300	15	II	276574	276574	SNV	G	T	35	37	75	46.6667
D10 Rad30 UVB	rad30Δ	300	15	II	322705	322705	SNV	G	A	40	43	78	51.2821
D10 Rad30 UVB	rad30Δ	300	15	II	373605	373605	SNV	C	T	41	47	80	51.25
D10 Rad30 UVB	rad30Δ	300	15	II	375598	375598	SNV	G	A	39	46	79	49.3671
D10 Rad30 UVB	rad30Δ	300	15	II	386578	386578	SNV	C	T	38	44	74	51.3514
D10 Rad30 UVB	rad30Δ	300	15	II	401762	401762	SNV	C	T	49	54	84	58.3333
D10 Rad30 UVB	rad30Δ	300	15	II	531485	531485	SNV	A	T	31	35	64	48.4375
D10 Rad30 UVB	rad30Δ	300	15	II	557468	557468	SNV	C	T	45	47	93	48.3871
D10 Rad30 UVB	rad30Δ	300	15	II	564469	564470	MNV	AC	TT	28	30	58	48.2759
D10 Rad30 UVB	rad30Δ	300	15	II	605503	605503	SNV	G	A	40	47	78	51.2821
D10 Rad30 UVB	rad30Δ	300	15	II	643116	643116	SNV	A	G	51	61	52	98.0769
D10 Rad30 UVB	rad30Δ	300	15	II	657458	657458	SNV	A	G	91	97	92	98.913
D10 Rad30 UVB	rad30Δ	300	15	II	669213	669213	SNV	T	A	84	96	84	100
D10 Rad30 UVB	rad30Δ	300	15	II	707488	707488	SNV	T	C	98	102	98	100
D10 Rad30 UVB	rad30Δ	300	15	II	732033	732033	SNV	C	T	93	99	94	98.9362
D10 Rad30 UVB	rad30Δ	300	15	II	735067	735067	SNV	T	C	68	71	68	100
D10 Rad30 UVB	rad30Δ	300	15	III	26	26	SNV	C	A	6	9	10	60
D10 Rad30 UVB	rad30Δ	300	15	III	3825	3825	SNV	T	A	79	94	79	100
D10 Rad30 UVB	rad30Δ	300	15	III	55412	55412	SNV	C	T	33	35	66	50
D10 Rad30 UVB	rad30Δ	300	15	III	64933	64933	SNV	G	A	53	60	94	56.383
D10 Rad30 UVB	rad30Δ	300	15	III	90683	90683	SNV	G	A	15	17	25	60
D10 Rad30 UVB	rad30Δ	300	15	III	184838	184838	SNV	G	A	44	48	85	51.7647
D10 Rad30 UVB	rad30Δ	300	15	III	185127	185127	SNV	G	A	43	47	73	58.9041
D10 Rad30 UVB	rad30Δ	300	15	III	205803	205803	SNV	A	T	48	54	83	57.8313
D10 Rad30 UVB	rad30Δ	300	15	III	220448	220448	SNV	G	A	39	44	85	45.8824
D10 Rad30 UVB	rad30Δ	300	15	III	246020	246020	SNV	G	A	37	41	71	52.1127
D10 Rad30 UVB	rad30Δ	300	15	IV	48683	48683	SNV	C	T	64	68	67	95.5224
D10 Rad30 UVB	rad30Δ	300	15	IV	90781	90781	SNV	C	A	94	106	96	97.9167
D10 Rad30 UVB	rad30Δ	300	15	IV	152767	152767	SNV	C	T	87	93	87	100
D10 Rad30 UVB	rad30Δ	300	15	IV	200776	200776	SNV	G	A	48	51	93	51.6129
D10 Rad30 UVB	rad30Δ	300	15	IV	317720	317720	SNV	C	T	79	85	80	98.75
D10 Rad30 UVB	rad30Δ	300	15	IV	383132	383132	SNV	G	A	42	45	86	48.8372
D10 Rad30 UVB	rad30Δ	300	15	IV	393545	393545	SNV	G	A	45	52	93	48.3871
D10 Rad30 UVB	rad30Δ	300	15	IV	409342	409342	SNV	T	C	46	50	98	46.9388
D10 Rad30 UVB	rad30Δ	300	15	IV	463449	463449	SNV	C	T	32	34	68	47.0588
D10 Rad30 UVB	rad30Δ	300	15	IV	527600	527600	SNV	G	T	25	31	53	47.1698
D10 Rad30 UVB	rad30Δ	300	15	IV	561276	561276	SNV	G	A	82	92	82	100
D10 Rad30 UVB	rad30Δ	300	15	IV	713530	713530	SNV	G	A	98	109	98	100
D10 Rad30 UVB	rad30Δ	300	15	IV	728816	728816	SNV	C	T	28	31	62	45.1613
D10 Rad30 UVB	rad30Δ	300	15	IV	735030	735030	SNV	G	A	45	51	93	48.3871
D10 Rad30 UVB	rad30Δ	300	15	IV	825284	825284	SNV	C	T	109	117	109	100
D10 Rad30 UVB	rad30Δ	300	15	IV	851216	851216	SNV	C	T	68	76	69	98.5507
D10 Rad30 UVB	rad30Δ	300	15	IV	932962	932962	SNV	C	T	80	86	80	100
D10 Rad30 UVB	rad30Δ	300	15	IV	933101	933101	SNV	C	T	91	101	94	96.8085
D10 Rad30 UVB	rad30Δ	300	15	IV	933461	933461	SNV	C	T	92	105	93	98.9247
D10 Rad30 UVB	rad30Δ	300	15	IV	936336	936336	SNV	T	A	72	80	73	98.6301
D10 Rad30 UVB	rad30Δ	300	15	IV	1000089	1000089	SNV	G	A	99	110	102	97.0588
D10 Rad30 UVB	rad30Δ	300	15	IV	1002534	1002534	SNV	G	A	103	117	105	98.0952
D10 Rad30 UVB	rad30Δ	300	15	IV	1086626	1086626	SNV	C	T	87	98	88	98.8636
D10 Rad30 UVB	rad30Δ	300	15	IV	1104162	1104162	SNV	G	A	67	80	67	100
D10 Rad30 UVB	rad30Δ	300	15	IV	1132425	1132425	SNV	G	A	79	90	79	100
D10 Rad30 UVB	rad30Δ	300	15	IV	1134768	1134768	SNV	G	A	80	88	81	98.7654
D10 Rad30 UVB	rad30Δ	300	15	IV	1214887	1214887	SNV	C	T	84	91	85	98.8235
D10 Rad30 UVB	rad30Δ	300	15	IV	1221780	1221780	SNV	A	T	82	94	82	100
D10 Rad30 UVB	rad30Δ	300	15	IV	1247811	1247811	SNV	C	T	55	64	101	54.4554
D10 Rad30 UVB	rad30Δ	300	15	IV	1305192	1305193	MNV	CC	AT	21	25	43	48.8372
D10 Rad30 UVB	rad30Δ	300	15	IV	1310661	1310661	SNV	T	C	36	38	64	56.25
D10 Rad30 UVB	rad30Δ	300	15	IV	1327046	1327046	SNV	G	A	68	78	68	100
D10 Rad30 UVB	rad30Δ	300	15	IV	1483925	1483925	SNV	C	T	39	45	86	45.3488
D10 Rad30 UVB	rad30Δ	300	15	V	75247	75247	SNV	A	T	35	37	65	53.8462
D10 Rad30 UVB	rad30Δ	300	15	V	129553	129553	SNV	G	A	43	48	85	50.5882
D10 Rad30 UVB	rad30Δ	300	15	V	177944	177944	SNV	A	T	50	54	89	56.1798
D10 Rad30 UVB	rad30Δ	300	15	V	226901	226901	SNV	G	A	29	29	63	46.0317
D10 Rad30 UVB	rad30Δ	300	15	V	257700	257700	SNV	C	T	50	60	86	58.1395
D10 Rad30 UVB	rad30Δ	300	15	V	261624	261624	SNV	G	A	51	59	77	66.2338
D10 Rad30 UVB	rad30Δ	300	15	V	292650	292650	SNV	G	A	46	48	78	58.9744
D10 Rad30 UVB	rad30Δ	300	15	V	357260	357260	Deletion	A	-	44	49	86	51.1628
D10 Rad30 UVB	rad30Δ	300	15	V	428698	428698	SNV	G	A	91	110	91	100
D10 Rad30 UVB	rad30Δ	300	15	V	509490	509490	SNV	G	A	78	88	80	97.5
D10 Rad30 UVB	rad30Δ	300	15	V	522381	522381	SNV	C	A	72	87	72	100
D10 Rad30 UVB	rad30Δ	300	15	V	540077	540077	SNV	G	A	45	52	94	47.8723
D10 Rad30 UVB	rad30Δ	300	15	V	565413	565413	SNV	T	A	59	64	60	98.3333
D10 Rad30 UVB	rad30Δ	300	15	VI	79497	79497	SNV	G	A	48	52	96	50
D10 Rad30 UVB	rad30Δ	300	15	VI	83915	83915	SNV	C	T	37	39	82	45.122
D10 Rad30 UVB	rad30Δ	300	15	VI	86528	86528	SNV	G	T	35	37	72	48.6111
D10 Rad30 UVB	rad30Δ	300	15	VI	168818	168818	SNV	G	A	57	59	58	98.2759
D10 Rad30 UVB	rad30Δ	300	15	VI	207754	207754	SNV	G	A	86	94	90	95.5556
D10 Rad30 UVB	rad30Δ	300	15	VII	59609	59609	SNV	C	T	92	108	93	98.9247
D10 Rad30 UVB	rad30Δ	300	15	VII	62597	62597	SNV	T	A	78	86	78	100
D10 Rad30 UVB	rad30Δ	300	15	VII	100888	100888	SNV	T	C	55	62	100	55
D10 Rad30 UVB	rad30Δ	300	15	VII	103937	103937	SNV	G	A	41	45	86	47.6744
D10 Rad30 UVB	rad30Δ	300	15	VII	104318	104318	SNV	G	A	38	41	82	46.3415
D10 Rad30 UVB	rad30Δ	300	15	VII	142559	142560	MNV	CC	TT	34	35	70	48.5714
D10 Rad30 UVB	rad30Δ	300	15	VII	148415	148415	SNV	G	A	72	76	72	100
D10 Rad30 UVB	rad30Δ	300	15	VII	150870	150870	SNV	G	A	64	66	64	100
D10 Rad30 UVB	rad30Δ	300	15	VII	193557	193557	SNV	G	A	69	77	69	100
D10 Rad30 UVB	rad30Δ	300	15	VII	219305	219305	SNV	C	T	86	95	86	100
D10 Rad30 UVB	rad30Δ	300	15	VII	282972	282972	SNV	C	T	76	86	77	98.7013
D10 Rad30 UVB	rad30Δ	300	15	VII	335718	335718	SNV	C	T	61	65	62	98.3871
D10 Rad30 UVB	rad30Δ	300	15	VII	344331	344331	SNV	G	A	85	95	87	97.7011
D10 Rad30 UVB	rad30Δ	300	15	VII	360252	360252	SNV	G	A	76	84	76	100
D10 Rad30 UVB	rad30Δ	300	15	VII	451535	451535	SNV	G	A	54	57	94	57.4468
D10 Rad30 UVB	rad30Δ	300	15	VII	467041	467042	MNV	CC	TT	43	48	88	48.8636
D10 Rad30 UVB	rad30Δ	300	15	VII	480552	480552	SNV	G	A	39	47	86	45.3488
D10 Rad30 UVB	rad30Δ	300	15	VII	489411	489411	SNV	C	T	38	41	83	45.7831
D10 Rad30 UVB	rad30Δ	300	15	VII	502493	502493	SNV	T	A	45	47	93	48.3871
D10 Rad30 UVB	rad30Δ	300	15	VII	505371	505371	SNV	C	T	51	57	96	53.125
D10 Rad30 UVB	rad30Δ	300	15	VII	505700	505700	SNV	C	T	44	48	81	54.321
D10 Rad30 UVB	rad30Δ	300	15	VII	516741	516741	SNV	C	T	29	33	36	80.5556
D10 Rad30 UVB	rad30Δ	300	15	VII	545745	545745	SNV	A	G	93	101	93	100
D10 Rad30 UVB	rad30Δ	300	15	VII	561308	561308	SNV	G	A	42	45	72	58.3333
D10 Rad30 UVB	rad30Δ	300	15	VII	580035	580035	SNV	C	T	45	54	88	51.1364
D10 Rad30 UVB	rad30Δ	300	15	VII	586967	586967	SNV	G	A	38	43	74	51.3514
D10 Rad30 UVB	rad30Δ	300	15	VII	639107	639107	SNV	G	A	34	36	64	53.125
D10 Rad30 UVB	rad30Δ	300	15	VII	647266	647266	SNV	G	A	38	39	74	51.3514
D10 Rad30 UVB	rad30Δ	300	15	VII	666713	666713	SNV	C	T	50	53	93	53.7634
D10 Rad30 UVB	rad30Δ	300	15	VII	707064	707065	Insertion	-	AA	25	26	50	50
D10 Rad30 UVB	rad30Δ	300	15	VII	707748	707748	SNV	G	A	82	87	85	96.4706
D10 Rad30 UVB	rad30Δ	300	15	VII	708013	708013	SNV	G	A	36	38	67	53.7313
D10 Rad30 UVB	rad30Δ	300	15	VII	734101	734101	SNV	G	T	93	99	93	100
D10 Rad30 UVB	rad30Δ	300	15	VII	739528	739528	SNV	G	A	77	88	77	100
D10 Rad30 UVB	rad30Δ	300	15	VII	753945	753945	SNV	G	A	51	55	87	58.6207
D10 Rad30 UVB	rad30Δ	300	15	VII	790992	790992	SNV	G	A	48	54	88	54.5455
D10 Rad30 UVB	rad30Δ	300	15	VII	792681	792681	SNV	G	A	78	82	78	100
D10 Rad30 UVB	rad30Δ	300	15	VII	884291	884291	SNV	G	T	33	33	67	49.2537
D10 Rad30 UVB	rad30Δ	300	15	VII	895256	895256	SNV	C	T	93	103	93	100
D10 Rad30 UVB	rad30Δ	300	15	VII	1000441	1000441	SNV	G	A	79	84	79	100
D10 Rad30 UVB	rad30Δ	300	15	VIII	19569	19569	SNV	A	T	47	53	84	55.9524
D10 Rad30 UVB	rad30Δ	300	15	VIII	25006	25006	SNV	C	T	48	51	85	56.4706
D10 Rad30 UVB	rad30Δ	300	15	VIII	59523	59523	SNV	G	A	42	49	91	46.1538
D10 Rad30 UVB	rad30Δ	300	15	VIII	106820	106820	SNV	A	G	40	45	81	49.3827
D10 Rad30 UVB	rad30Δ	300	15	VIII	123858	123858	SNV	C	T	22	28	43	51.1628
D10 Rad30 UVB	rad30Δ	300	15	VIII	146166	146166	SNV	A	T	36	40	80	45
D10 Rad30 UVB	rad30Δ	300	15	VIII	180639	180639	SNV	C	T	43	49	81	53.0864
D10 Rad30 UVB	rad30Δ	300	15	VIII	193765	193765	SNV	C	T	37	39	74	50
D10 Rad30 UVB	rad30Δ	300	15	VIII	196234	196234	SNV	C	T	38	43	70	54.2857
D10 Rad30 UVB	rad30Δ	300	15	VIII	206281	206281	SNV	C	T	34	41	74	45.9459
D10 Rad30 UVB	rad30Δ	300	15	VIII	208953	208953	SNV	C	T	40	47	85	47.0588
D10 Rad30 UVB	rad30Δ	300	15	VIII	299758	299758	SNV	G	T	52	57	96	54.1667
D10 Rad30 UVB	rad30Δ	300	15	VIII	342331	342331	SNV	C	A	40	44	79	50.6329
D10 Rad30 UVB	rad30Δ	300	15	VIII	444424	444424	SNV	C	T	47	54	84	55.9524
D10 Rad30 UVB	rad30Δ	300	15	VIII	543691	543691	SNV	A	G	27	30	54	50
D10 Rad30 UVB	rad30Δ	300	15	VIII	555479	555479	SNV	G	A	37	42	74	50
D10 Rad30 UVB	rad30Δ	300	15	IX	21202	21202	SNV	G	A	24	26	44	54.5455
D10 Rad30 UVB	rad30Δ	300	15	IX	66675	66675	SNV	C	A	41	44	89	46.0674
D10 Rad30 UVB	rad30Δ	300	15	IX	114981	114981	SNV	C	T	39	46	82	47.561
D10 Rad30 UVB	rad30Δ	300	15	IX	115311	115311	SNV	C	T	43	48	77	55.8442
[truncated: 2,613 more rows]
