# Supplementary material for: Contributions of replicative and translesion DNA polymerases to mutagenic bypass of canonical and atypical UV photoproducts
Source: Nat Commun. 2023 May 4;14:2576. doi: 10.1038/s41467-023-38255-5 (PMC10160025; doi:10.1038/s41467-023-38255-5)
Supplement: Supplementary file 6 — Supplementary Data 4 [file 41467_2023_38255_MOESM6_ESM.xlsx]

## Sheet: bonferwhoever_corrected_Chi_Squ
Supplementary Table 4: P-values for Chi-square tests in Figure 4 and Supplementary Figure 2.
GENOTYPE	MUTATION	CONTEXT	NTS	TS	EXPECTED_NTS	EXPECTED_TS	P_VALUE	CHI	SIGNIFICANCE	BONFERONNI	CORRECTED_SIGNIFICANCE	SIGNIFICANT	SIGNIFICANT_AFTER_MHT
WT	T>A	TTA	244	343	301	286	2.5161e-06	22.1542	***	0.000271739	***	TRUE	TRUE
WT	T>A	ATA	105	282	191	196	2.25037e-18	76.4572	***	2.4304e-16	***	TRUE	TRUE
WT	T>A	ATT	96	79	87	88	0.17361	1.85149	ns	18.7499	ns	FALSE	FALSE
WT	T>A	TTT	59	49	44	64	0.00330806	8.62926	**	0.35727	ns	TRUE	FALSE
WT	T>A	TTG	45	27	32	40	0.00204773	9.50625	**	0.221155	ns	TRUE	FALSE
WT	T>A	GTA	33	58	39	52	0.203737	1.61538	ns	22.0035	ns	FALSE	FALSE
WT	T>A	TTC	32	15	19	28	0.000111548	14.9305	***	0.0120472	*	TRUE	TRUE
WT	T>A	CTA	23	24	27	20	0.237968	1.39259	ns	25.7005	ns	FALSE	FALSE
WT	T>A	CTT	21	16	14	23	0.0176513	5.63043	*	1.90634	ns	TRUE	FALSE
WT	T>A	ATG	17	16	18	15	0.726637	0.122222	ns	78.4768	ns	FALSE	FALSE
WT	C>T	TCT	542	343	337	548	1.03811e-45	201.391	***	1.12115e-43	***	TRUE	TRUE
WT	C>T	TCC	497	225	332	390	6.96944e-35	151.811	***	7.527e-33	***	TRUE	TRUE
WT	C>T	TCA	270	125	184	211	4.15196e-18	75.2478	***	4.48412e-16	***	TRUE	TRUE
WT	C>T	ACT	165	45	112	98	2.28435e-13	53.7436	***	2.46709e-11	***	TRUE	TRUE
WT	C>T	CCT	165	79	106	138	2.53694e-14	58.0643	***	2.73989e-12	***	TRUE	TRUE
WT	C>T	TCG	156	70	100	126	6.38539e-14	56.2489	***	6.89622e-12	***	TRUE	TRUE
WT	C>T	CCA	125	53	87	91	1.21307e-08	32.4658	***	1.31011e-06	***	TRUE	TRUE
WT	C>T	CCC	116	40	76	80	1.48185e-10	41.0526	***	1.60039e-08	***	TRUE	TRUE
WT	C>T	ACC	80	34	55	59	2.78849e-06	21.9569	***	0.000301157	***	TRUE	TRUE
WT	C>T	CCG	55	27	42	40	0.00407787	8.24881	**	0.44041	ns	TRUE	FALSE
WT	C>T	GCT	49	21	35	35	0.000817973	11.2	***	0.0883411	ns	TRUE	FALSE
WT	C>T	ACA	32	26	34	24	0.593888	0.284314	ns	64.1399	ns	FALSE	FALSE
WT	C>T	GCC	24	11	17	18	0.0179136	5.60458	*	1.93467	ns	TRUE	FALSE
WT	C>A	TCC	51	26	35	42	0.00025035	13.4095	***	0.0270378	*	TRUE	TRUE
WT	C>A	TCA	48	36	39	45	0.0489542	3.87692	*	5.28705	ns	TRUE	FALSE
WT	C>A	TCT	35	28	24	39	0.00431984	8.14423	**	0.466542	ns	TRUE	FALSE
WT	C>A	TCG	16	15	14	17	0.470412	0.521008	ns	50.8045	ns	FALSE	FALSE
WT	C>A	ACT	24	13	20	17	0.18699	1.74118	ns	20.1949	ns	FALSE	FALSE
WT	C>A	ACA	19	20	23	16	0.192858	1.69565	ns	20.8286	ns	FALSE	FALSE
WT	T>C	TTA	1300	599	975	924	2.39451e-50	222.646	***	2.58607e-48	***	TRUE	TRUE
WT	T>C	CTA	383	131	291	223	2.6591e-16	67.0411	***	2.87182e-14	***	TRUE	TRUE
WT	T>C	TTG	282	124	178	228	2.42656e-25	108.203	***	2.62069e-23	***	TRUE	TRUE
WT	T>C	TTC	186	117	122	181	6.53416e-14	56.2036	***	7.0569e-12	***	TRUE	TRUE
WT	T>C	TTT	169	121	119	171	2.38795e-09	35.6283	***	2.57898e-07	***	TRUE	TRUE
WT	T>C	CTT	124	64	71	117	1.54617e-15	63.5719	***	1.66986e-13	***	TRUE	TRUE
WT	T>C	CTC	56	25	36	45	7.74422e-06	20	***	0.000836375	***	TRUE	TRUE
WT	T>C	CTG	49	18	32	35	3.21143e-05	17.2884	***	0.00346834	**	TRUE	TRUE
WT	T>C	ATT	29	38	33	34	0.328339	0.955437	ns	35.4606	ns	FALSE	FALSE
rad30Δ	T>A	TTA	268	428	357	339	1.48529e-11	45.5535	***	1.60412e-09	***	TRUE	TRUE
rad30Δ	T>A	TTG	152	57	92	117	6.2399e-17	69.8997	***	6.7391e-15	***	TRUE	TRUE
rad30Δ	T>A	ATA	123	258	188	193	2.72572e-11	44.3646	***	2.94378e-09	***	TRUE	TRUE
rad30Δ	T>A	TTT	104	51	64	91	6.77658e-11	42.5824	***	7.31871e-09	***	TRUE	TRUE
rad30Δ	T>A	TTC	63	23	35	51	7.94925e-10	37.7725	***	8.58519e-08	***	TRUE	TRUE
rad30Δ	T>A	ATT	48	29	38	39	0.0226431	5.19568	*	2.44545	ns	TRUE	FALSE
rad30Δ	T>A	CTA	40	96	77	59	1.5359e-10	40.9826	***	1.65877e-08	***	TRUE	TRUE
rad30Δ	T>A	GTA	19	51	30	40	0.00788974	7.05833	**	0.852092	ns	TRUE	FALSE
rad30Δ	C>T	TCA	1552	728	1064	1216	2.89129e-93	419.662	***	3.12259e-91	***	TRUE	TRUE
rad30Δ	C>T	TCT	1466	850	883	1433	2.59625e-137	622.112	***	2.80395e-135	***	TRUE	TRUE
rad30Δ	C>T	TCC	970	424	642	752	1.58406e-69	310.64	***	1.71079e-67	***	TRUE	TRUE
rad30Δ	C>T	TCG	584	250	368	466	2.82367e-51	226.903	***	3.04956e-49	***	TRUE	TRUE
rad30Δ	C>T	CCA	490	171	325	336	1.01361e-37	164.796	***	1.0947e-35	***	TRUE	TRUE
rad30Δ	C>T	CCT	230	98	143	185	3.4147e-22	93.8436	***	3.68787e-20	***	TRUE	TRUE
rad30Δ	C>T	CCG	213	62	139	136	4.44626e-19	79.6604	***	4.80196e-17	***	TRUE	TRUE
rad30Δ	C>T	CCC	145	74	107	112	2.79243e-07	26.3882	***	3.01583e-05	***	TRUE	TRUE
rad30Δ	C>T	ACT	105	34	74	65	1.36551e-07	27.7711	***	1.47475e-05	***	TRUE	TRUE
rad30Δ	C>T	ACC	29	13	20	22	0.00542561	7.73182	**	0.585966	ns	TRUE	FALSE
rad30Δ	C>T	GCT	27	10	19	18	0.00850476	6.92398	**	0.918515	ns	TRUE	FALSE
rad30Δ	C>T	ACA	20	13	19	14	0.724672	0.12406	ns	78.2646	ns	FALSE	FALSE
rad30Δ	C>A	TCA	146	244	182	208	0.000258196	13.3516	***	0.0278851	*	TRUE	TRUE
rad30Δ	C>A	CCA	66	161	111	116	2.30147e-09	35.7001	***	2.48559e-07	***	TRUE	TRUE
rad30Δ	C>A	TCT	55	20	29	46	7.05275e-10	38.006	***	7.61697e-08	***	TRUE	TRUE
rad30Δ	C>A	CCT	54	23	34	43	4.43493e-06	21.067	***	0.000478973	***	TRUE	TRUE
rad30Δ	C>A	TCC	46	18	29	35	1.96527e-05	18.2227	***	0.00212249	**	TRUE	TRUE
rad30Δ	C>A	ACA	48	82	76	54	6.24756e-07	24.8343	***	6.74736e-05	***	TRUE	TRUE
rad30Δ	C>A	TCG	30	15	20	25	0.0026998	9	**	0.291578	ns	TRUE	FALSE
rad30Δ	C>A	CCC	25	11	18	18	0.0196307	5.44444	*	2.12011	ns	TRUE	FALSE
rad30Δ	C>A	GCA	21	45	34	32	0.00136548	10.2518	**	0.147472	ns	TRUE	FALSE
rad30Δ	T>C	TTG	207	73	123	157	4.75142e-24	102.309	***	5.13153e-22	***	TRUE	TRUE
rad30Δ	T>C	TTA	176	60	121	115	7.91003e-13	51.3043	***	8.54283e-11	***	TRUE	TRUE
rad30Δ	T>C	CTA	63	21	48	36	0.000942372	10.9375	***	0.101776	ns	TRUE	FALSE
rad30Δ	T>C	TTT	60	28	36	52	1.95518e-07	27.0769	***	2.1116e-05	***	TRUE	TRUE
rad30Δ	T>C	CTT	59	40	37	62	4.87054e-06	20.8875	***	0.000526019	***	TRUE	TRUE
rad30Δ	T>C	TTC	27	23	20	30	0.0433081	4.08333	*	4.67728	ns	TRUE	FALSE
rad30Δ	T>C	CTG	23	10	16	17	0.0147603	5.94485	*	1.59411	ns	TRUE	FALSE
rad26Δ	T>A	TTA	157	213	190	180	0.000598197	11.7816	***	0.0646053	ns	TRUE	FALSE
rad26Δ	T>A	TTT	112	181	120	173	0.341905	0.903276	ns	36.9257	ns	FALSE	FALSE
rad26Δ	T>A	ATT	68	68	67	69	0.863817	0.0294181	ns	93.2923	ns	FALSE	FALSE
rad26Δ	T>A	ATA	34	32	33	33	0.805541	0.0606061	ns	86.9984	ns	FALSE	FALSE
rad26Δ	T>A	CTA	27	24	29	22	0.571758	0.319749	ns	61.7499	ns	FALSE	FALSE
rad26Δ	T>A	GTA	19	15	15	19	0.1671	1.90877	ns	18.0468	ns	FALSE	FALSE
rad26Δ	T>A	CTT	17	14	12	19	0.0652311	3.39912	ns	7.04496	ns	FALSE	FALSE
rad26Δ	T>A	TTC	16	38	22	32	0.0965659	2.76136	ns	10.4291	ns	FALSE	FALSE
rad26Δ	T>A	TTG	14	27	18	23	0.208108	1.58454	ns	22.4756	ns	FALSE	FALSE
rad26Δ	C>T	TCC	329	282	281	330	9.76758e-05	15.1811	***	0.010549	*	TRUE	TRUE
rad26Δ	C>T	TCT	280	501	298	483	0.184867	1.75806	ns	19.9657	ns	FALSE	FALSE
rad26Δ	C>T	TCA	190	277	218	249	0.00940147	6.74492	**	1.01536	ns	TRUE	FALSE
rad26Δ	C>T	TCG	111	106	96	121	0.0403465	4.20325	*	4.35742	ns	TRUE	FALSE
rad26Δ	C>T	CCT	106	107	93	120	0.072498	3.22554	ns	7.82978	ns	FALSE	FALSE
rad26Δ	C>T	ACT	90	50	75	65	0.0110234	6.46154	*	1.19053	ns	TRUE	FALSE
rad26Δ	C>T	CCA	88	99	92	95	0.558485	0.342334	ns	60.3164	ns	FALSE	FALSE
rad26Δ	C>T	CCC	74	51	61	64	0.0200089	5.41112	*	2.16096	ns	TRUE	FALSE
rad26Δ	C>T	CCG	40	32	37	35	0.479331	0.500386	ns	51.7677	ns	FALSE	FALSE
rad26Δ	C>T	ACC	36	44	38	42	0.654317	0.200501	ns	70.6662	ns	FALSE	FALSE
rad26Δ	C>T	GCT	28	18	23	23	0.140369	2.17391	ns	15.1598	ns	FALSE	FALSE
rad26Δ	C>A	TCC	36	23	27	32	0.0186798	5.53125	*	2.01741	ns	TRUE	FALSE
rad26Δ	C>A	TCA	32	46	36	42	0.363607	0.825397	ns	39.2696	ns	FALSE	FALSE
rad26Δ	C>A	ACA	20	9	17	12	0.258008	1.27941	ns	27.8649	ns	FALSE	FALSE
rad26Δ	C>A	TCT	19	20	15	24	0.187986	1.73333	ns	20.3025	ns	FALSE	FALSE
rad26Δ	C>A	CCA	14	17	15	16	0.719298	0.129167	ns	77.6841	ns	FALSE	FALSE
rad26Δ	T>C	TTA	676	425	565	536	2.1889e-11	44.794	***	2.36401e-09	***	TRUE	TRUE
rad26Δ	T>C	CTA	195	83	158	120	7.45459e-06	20.0729	***	0.000805096	***	TRUE	TRUE
rad26Δ	T>C	TTG	152	113	116	149	8.28736e-06	19.8704	***	0.000895035	***	TRUE	TRUE
rad26Δ	T>C	TTT	100	71	70	101	3.07684e-06	21.768	***	0.000332299	***	TRUE	TRUE
rad26Δ	T>C	TTC	92	67	64	95	5.95493e-06	20.5026	***	0.000643133	***	TRUE	TRUE
rad26Δ	T>C	CTT	60	68	48	80	0.0284597	4.8	*	3.07365	ns	TRUE	FALSE
rad26Δ	T>C	CTC	28	26	24	30	0.273322	1.2	ns	29.5187	ns	FALSE	FALSE
rad26Δ	T>C	CTG	20	12	15	17	0.0765225	3.13725	ns	8.26443	ns	FALSE	FALSE
rad26Δ	T>C	ATT	12	29	20	21	0.012436	6.24762	*	1.34309	ns	TRUE	FALSE
